# Supplementary material for: Unraveling the transcriptional features and gene expression networks of pathogenic and saprotrophic Ophiostoma species during the infection of Ulmus americana
Source: Microbiol Spectr. 2024 Jan 17;12(2):e03694-23. doi: 10.1128/spectrum.03694-23 (PMC10845970; doi:10.1128/spectrum.03694-23)
Supplement: Supplemental Tables S1 to S6 — Supplemental tables. [file spectrum.03694-23-s0002.xlsx]

## Sheet: Read me
Unraveling the transcriptional features and gene expression networks of pathogenic and saprotrophic Ophiostoma species during the infection of Ulmus americana
Thais C. de Oliveira, Nastasia J. Freyria, Jorge Luis Sarmiento-Villamil, Ilga Porth, Philippe Tanguay and Louis Bernier
Supplementary Table S1: Results of inoculation of elms and Golden Delicious apples with Ophiostoma spp.
Supplementary Table S2: Global view of unique reads mapped onto the Ophiostoma novo-ulmi ssp. novo-ulmi or Ulmus americana genomes
Supplementary Table S3. Complete list of Ophiostoma spp. genes expressed in American elm saplings at 3 and 10 dpi
Supplementary Table S4. Top 10 expressed genes in Ophiostoma spp.strains in planta ( genes that were also hbighly expressed in water control were removed from the dataset)
Supplementary Table S5. Ophiostoma novo-ulmi ssp. americana genes expressed in planta that had not been detected in previous laboratory studies, and their expression in various Ophiostoma species and lineages.
Supplementary Table S6. WGCNA gene-module relationship. The logFC value can be observed when the gene undergoes up or down regulation.

## Sheet: Table S1
Table S1. Results of inoculation of elms and Golden Delicious apples with Ophiostoma spp.
1-Foliar symptoms in Ulmus americana saplings used for interactome study (March 2020)
Treatment	Nb spores inoculated					Wilting
			3 dpi			X 3 DPI		10 dpi			X 10 DPI
		Rep 1	Rep 2	Rep 3	Rep 4		Rep 1	Rep 2	Rep 3	Rep 4		Scale for foliar symptom expression
O. ulmi Q412T-O	300000	0	0	0	0	0	4	5	3	2	3.5	0: no foliar symptoms
O. novo-ulmi H327-O	300000	0	1	1	1	0.75	4	5	5	1	3.75	1: 1-2 leaves with symptoms
O. novo-ulmi DOgf1 13-15	300000	0	1	1	1	0.75	0	5	5	5	3.75	2: up to 10% leaves with symptoms
O. novo-ulmi AME1 DDS100	300000	0	0	0	0	0	2	4	2	1	2.25	3: 10 to 50% leaves with symptoms
O. novo-ulmi AME2 DDS154	300000	0	0	0	0	0	1	1	5	5	3	4: 51 to 90% leaves with symptoms
O. himal-ulmi HP30	300000	0	0	0	0	0	0	5	1	1	1.75	5: over 90% leaves with symptoms
O. quercus AU5-1	300000	0	0	0	1	0.25	0	2	1	4	1.75
H2O	0	0	0	0	0	0	0	1	2	3	1.5
10 dpi Tukey's pairwise
	O. ulmi Q412T-O	O. novo-ulmi H327-O	O. novo-ulmi DOgf1 13-15	O. novo-ulmi AME1 DDS100	O. novo-ulmi AME2 DDS154	O. himal-ulmi HP30	O. quercus AU5-1	H2O
O. ulmi Q412T-O		1	1	0.9778	0.9999	0.8804	0.8804	0.7927
O. novo-ulmi H327-O	0.2677		1	0.942	0.999	0.7927	0.7927	0.6852
O. novo-ulmi DOgf1 13-15	0.2677	0		0.942	0.999	0.7927	0.7927	0.6852
O. novo-ulmi AME1 DDS100	1.338	1.606	1.606		0.999	0.9999	0.9999	0.999
O. novo-ulmi AME2 DDS154	0.5353	0.803	0.803	0.803		0.9778	0.9778	0.942
O. himal-ulmi HP30	1.874	2.141	2.141	0.5353	1.338		1	1
O. quercus AU5-1	1.874	2.141	2.141	0.5353	1.338	0		1
H2O	2.141	2.409	2.409	0.803	1.606	0.2677	0.2677
2-Foliar symptoms in 2-yr old Ulmus americana saplings inoculated with Ophiostoma novo-ulmi ssp. novo-ulmi strains in March 2020
Strain	Nb spores inoculated	Days post inoculation				Replicate							Scale for foliar symptom expression
			1	2	3	4	5	6	7	8	X 14 DPI		0: No foliar symptoms
H327	100000	14	4	4	3	4	0	4	4	4	3.375		1: up to 25% leaves with symptoms
DOgf1	100000	14	4	4	0	4	4	4	4	4	3.5		2: 26 to 50% leaves with symptoms
													3: 51 to 75% leaves with symptoms
													4: over 75% leaves with symptoms
3-% Symptomatic leaves in 2-yr old Ulmus americana saplings inoculated with Ophiostoma novo-ulmi ssp. novo-ulmi strains in June 2020
Strain	Nb spores inoculated	Days post inoculation					Replicate						X 14 DPI	X 21 DPI
			1	2	3	4	5	6	7	8	9	10
H2O	0	14	8.19672	2.7027	5.38462	12.3894	10	9.55414	3.4188	7.01754	3.14961	3.40909	6.52226
		21	11.4754	5.40541	6.89655	14.9606	17.5676	13.1737	17.1642	5.55556	6.29921	4.54545		10.3044
H327	50000	14	65.7143	100	100	100	73.1481	100	90.2439	72.1649	94.2857	100	89.5557
		21	100	100	100	100	99.0741	100	98.7805	100	99.0476	100		99.6902
DOgf1 13-15	50000	14	96	100	49.5146	62.9213	92.1875	72.7273	85.2459	100	72.4638	77.1429	80.8203
		21	98	100	63.964	65.9091	100	100	100	100	76.8116	100		90.4685
4A-% Symptomatic leaves in 2-yr old Ulmus americana saplings inoculated with Ophiostoma novo-ulmi ssp. novo-ulmi strains in June 2021
Strain	Nb spores inoculated	Days post inoculation					Replicate				X 14 DPI	X 35 DPI		14 dpi Tukey's pairwise
			1	2	3	4	5	6	7	8					H327 (12 500)	H327 (3 125)	DOgf1 13-15 (12 500)	DOgf1 13-16 (3 125)
H2O	0	14	5.7377	6.10687	0.8	1.23457	2.40385	6.55738			3.80673			H327 (12 500)		0.6632	0.3188	0.2517
		35	100	9.16031	19.2	14.8148	47.5962	23.7705				35.757		H327 (3 125)	1.624		0.9313	0.8761
H327	12500	14	38.5714	2.63158	23.4286	24.8731	26.8657	36.3636	10.9375	80.5825	30.5318			DOgf1 13-15 (12 500)	2.473	0.848		0.9988
		35	93.0952	24.5614	81.7143	91.8782	60.4478	67.6768	100	86.4078		75.7227		DOgf1 13-16 (3 125)	2.685	1.06	0.212
	3125	14	18.75	0.819672	53.6232	0.609756	4.47761	17.9012	23.8596	37.0861	19.6409
		35	78.125	66.3934	95.6522	91.4634	50	100	64.9123	65.894		76.555		35 dpi Tukey's pairwise
DOgf1 13-15	12500	14	15.4982	46.332	2.46305	1.14068	6.875	3.04878	22	14.2857	16.5447				H327 (12 500)	H327 3 125	DOgf1 13-15 (12 500)	DOgf1 13-16 (3 125)
		35	32.8413	63.7066	2.46305	14.8289	6.875	50	46.6667	16.6667		29.256		H327 (12 500)		0.9999	0.004064	0.2143
	3125	14	2.64706	1.52091	0.97561	7.00935	0.689655	35.2941	6.19048	45.9459	12.5341			H327 (3 125)	0.09554		0.003415	0.1905
		35	96.1765	57.7947	18.5366	51.4019	5.51724	61.0294	30.9524	87.8378		51.1558		DOgf1 13-15 (12 500)	5.334	5.429		0.305
														DOgf1 13-16 (3 125)	2.82	2.915	2.514
4B-Recovery of Ophiostoma novo-ulmi ssp. novo-ulmi strains from 2-yr old Ulmus americana saplings inoculated in June 2021
Strain	NB Cells Inoculated	Replicate	Base	Mid-stem	Terminal
∆Ogf1	3125	1	A	P & C	P	∆Ogf1	Base	Mid-stem	Terminal	P = Presence
∆Ogf1	3125	2	C	P	C					A = Absence
∆Ogf1	3125	3	P & C	P	C	3125 cells				C = Contamination
∆Ogf1	3125	4	P & C	C	P	P	0	3	3
∆Ogf1	3125	5	C	P & C	C	P+C	4	3	0
∆Ogf1	3125	6	P & C	P	A	Tot	4	6	3
∆Ogf1	3125	7	P & C	P & C	C	%	50	75	37.5
∆Ogf1	3125	8	C	C	P
∆Ogf1	12500	1	P & C	C	P	12500 cells
∆Ogf1	12500	2	P & C	P & C	P?	P	1	3	4
∆Ogf1	12500	3	P	C	P	P+C	4	2	0
∆Ogf1	12500	4	P & C	A	A	Tot	5	5	4
∆Ogf1	12500	5	P?	P	C	%	62.5	62.5	50
∆Ogf1	12500	6	P & C	P	P
∆Ogf1	12500	7	C	P & C	A
∆Ogf1	12500	8	C	P	P
H327	3125	1	P	P	P	H327
H327	3125	2	P	P	P
H327	3125	3	P	P	P	3125 cells
H327	3125	4	P	P	P	P	4	8	8
H327	3125	5	P & C	P	P	P+C	3	0	0
H327	3125	6	P?	P	P	Tot	7	8	8
H327	3125	7	P & C	P	P	%	87.5	100	100
H327	3125	8	P & C	P	P
H327	12500	1	P & C	C	P & C	12500 cells
H327	12500	2	P	C	P	P	5	4	4
H327	12500	3	P	P	P & C	P+C	3	2	3
H327	12500	4	P	P	P	Tot	8	6	7
H327	12500	5	P	P	P	%	100	75	87.5
H327	12500	6	P & C	P & C	P & C
H327	12500	7	P & C	P & C	P
H327	12500	8	P	P	C
5-Diameter of lesions (mm) on Golden Delicious apples 14 days after inoculation with Ophiostoma novo-ulmi ssp. novo-ulmi strains
Test 1
Strain					Replicate				X 14 DPI		Test 1 - 14 dpi Tukey's pairwise
	1	2	3	4	5	6	7	8			Strain	H327	DOgf1 13-15
H327	14	17.5	14.5	22	22	18.5	14.5	15.5			H327		0.001636
DOgf1 13-15	14.5	12	12	12	13.5	12	12.5	N.D.			DOgf1 13-15	5.5
Test 2
Strain					Replicate				X 14 DPI		Test 2 - 14 dpi Tukey's pairwise
	1	2	3	4	5	6	7	8			Strain	H327	DOgf1 13-15
H327	16.5	19.5	16.5	17	16.5	16	25	17.5			H327		0.01818
DOgf1 13-15	15	12.5	14	19	15	14	12.5	15			DOgf1 13-15	3.781

## Sheet: Table S2
Table S2. Global view of unique reads mapped onto the Ophiostoma novo-ulmi ssp. novo-ulmi or Ulmus americana genomes
Mapped against O. novo-ulmi H327					Mapped against Ulmus americana
Strain	unique mapped reads		unique mapped reads		Strain	unique mapped reads		unique mapped reads
OU	3 dpi	%	10 dpi	%	OU	3 dpi	%	10 dpi	%
rep 1	582758	0.45%	140097	0.12%	rep 1	118313714	92.13%	105018844	91.67%
rep 2	272080	0.27%	185141	0.15%	rep 2	93065551	92.62%	114119809	90.27%
rep 3	310975	0.27%	275985	0.18%	rep 3	105957093	91.04%	136832979	90.39%
rep 4	148742	0.14%	243556	0.18%	rep 4	97108608	91.26%	124497905	90.90%
Strain	unique mapped reads		unique mapped reads		Strain	unique mapped reads		unique mapped reads
ONU	3 dpi	%	10 dpi	%	ONU	3 dpi	%	10 dpi	%
rep 1	416939	0.34%	334686	0.29%	rep 1	114038357	92.24%	104687011	91.07%
rep 2	158552	0.14%	275988	0.20%	rep 2	102973461	89.75%	124124555	91.71%
rep 3	309941	0.25%	107873	0.08%	rep 3	114303583	91.65%	123227822	91.68%
rep 4	590047	0.36%	455425	0.37%	rep 4	148794410	91.82%	112379167	91.34%
Strain	unique mapped reads		unique mapped reads		Strain	unique mapped reads		unique mapped reads
AME1	3 dpi	%	10 dpi	%	AME1	3 dpi	%	10 dpi	%
rep 1	429013	0.41%	396309	0.32%	rep 1	94661000	90.39%	113973731	91.83%
rep 2	120830	0.10%	177514	0.16%	rep 2	113156946	92.52%	100062533	90.95%
rep 3	242961	0.23%	203374	0.18%	rep 3	95573192	90.94%	101476710	90.81%
rep 4	314326	0.25%	342310	0.27%	rep 4	117219033	91.69%	113221708	90.28%
Strain	unique mapped reads		unique mapped reads		Strain	unique mapped reads		unique mapped reads
AME2	3 dpi	%	10 dpi	%	AME2	3 dpi	%	10 dpi	%
rep 1	428106	0.39%	368105	0.30%	rep 1	100843794	91.56%	111247590	92.08%
rep 2	404297	0.33%	402492	0.35%	rep 2	114217568	91.88%	106547160	91.52%
rep 3	345713	0.28%	65148	0.06%	rep 3	114923978	91.45%	105287586	91.56%
rep 4	717305	0.74%	254169	0.19%	rep 4	86073575	88.77%	122731741	91.14%
Strain	unique mapped reads		unique mapped reads		Strain	unique mapped reads		unique mapped reads
OHU	3 dpi	%	10 dpi	%	OHU	3 dpi	%	10 dpi	%
rep 1	283292	0.23%	197400	0.17%	rep 1	111678611	91.56%	103637484	91.41%
rep 2	344592	0.33%	96344	0.08%	rep 2	93361987	90.01%	115864586	91.58%
rep 3	347634	0.31%	252036	0.20%	rep 3	103379098	91.91%	116064997	92.22%
rep 4	249978	0.24%	278513	0.22%	rep 4	93627443	91.04%	114258866	91.54%
Strain	unique mapped reads		unique mapped reads		Strain	unique mapped reads		unique mapped reads
OQ	3 dpi	%	10 dpi	%	OQ	3 dpi	%	10 dpi	%
rep 1	132138	0.12%	111288	0.10%	rep 1	103321424	92.09%	97952596	91.88%
rep 2	152934	0.12%	66806	0.05%	rep 2	118285367	91.44%	126186900	92.56%
rep 3	90513	0.08%	79922	0.07%	rep 3	104517247	91.89%	105647929	91.99%
rep 4	181454	0.14%	101709	0.07%	rep 4	116745898	92.10%	140261799	92.45%
Strain	unique mapped reads		unique mapped reads		Strain	unique mapped reads		unique mapped reads
∆Ogf1	3 dpi	%	10 dpi	%	∆Ogf1	3 dpi	%	10 dpi	%
rep 1	410797	0.40%	433578	0.36%	rep 1	94381405	92.47%	110510692	91.10%
rep 2	159661	0.12%	231963	0.21%	rep 2	125587514	91.78%	95441688	85.59%
rep 3	147852	0.14%	213574	0.18%	rep 3	97675162	90.93%	108146182	90.21%
rep 4	515846	0.34%	371984	0.26%	rep 4	141585060	92.58%	130753450	90.90%
Strain	unique mapped reads		unique mapped reads		Strain	unique mapped reads		unique mapped reads
H2O	3 dpi	%	10 dpi	%	H2O	3 dpi	%	10 dpi	%
rep 1	110274	0.10%	114395	0.09%	rep 1	102526941	92.05%	117316124	92.74%
rep 2	92318	0.08%	80206	0.06%	rep 2	108944104	91.74%	125728620	92.35%
rep 3	118219	0.10%	103063	0.07%	rep 3	110967379	92.94%	126769595	92.16%
rep 4	138524	0.10%	112229	0.08%	rep 4	128770465	92.00%	131046152	92.95%
Strain	unique mapped reads
T0	0 dpi	%
rep 1	208242	0.27%
rep 2	140006	0.11%
rep 3	112700	0.09%
rep 4	322748	0.18%

## Sheet: Table S3
Table S3. Complete list of Ophiostoma spp. genes expressed in American elm saplings at 3 and 10 dpi
Positive logFC: gene expressed more at 3 dpi
Negative logFC: gene expressed more at 10 dpi
	OU				ONU				∆Ogf1				AME1				AME2				OHU				OQ
Gene_ID	Level	logFC		Gene_ID	Level	logFC		Gene_ID	Level	logFC		Gene_ID	Level	logFC		Gene_ID	Level	logFC		Gene_ID	Level	logFC		Gene_ID	Level	logFC
gene_10	3.55526976804085	-2.14665568275083		gene_10	0.611522693008407	1.15253740293664		gene_10	2.03610407047537	1.47233338681475		gene_10	0.726804591388159	0.387857006853337		gene_10	0.464108058353201	0.467440140893579		gene_10	3.48468956564877	0.940417735276006		gene_10	0	0
gene_100	8.39309957632485	-0.334378988925208		gene_100	10.53708906993	-0.0029132898054954		gene_100	8.16019043688187	0.522801704863779		gene_100	7.68413581107363	-0.423489762906047		gene_100	9.38074266787522	1.93708968761282		gene_100	12.0828852100692	2.31206360467108		gene_100	0.685061240859301	-0.425517148650605
gene_1000	14.8565423850474	0.961148943192172		gene_1000	20.4995829624509	-0.0629050125845858		gene_1000	15.2438233314208	0.560271090885998		gene_1000	12.3213870907047	-0.41874490360524		gene_1000	12.9758180821839	0.836656759888186		gene_1000	20.6119376638464	0.450681094024808		gene_1000	0	0
gene_1001	56.5797425626102	-1.84035313736582		gene_1001	160.228146934746	-0.539796985729314		gene_1001	57.6755891243391	-0.65338999787988		gene_1001	118.684957715295	-0.771038798445183		gene_1001	149.982033518704	-0.901919953911896		gene_1001	88.9473860972107	-0.461465238545589		gene_1001	2.14109644655349	-0.0050172706572416
gene_1002	14.5145065142864	-0.0254040578303026		gene_1002	29.9604276547403	-0.0440482457502535		gene_1002	16.4385602665424	-0.761005599898122		gene_1002	18.7757664487628	-0.985541970293446		gene_1002	15.6868101014729	1.1998644758732		gene_1002	21.5241523890004	-0.337200395815913		gene_1002	0.459639524003143	-0.21560342869758
gene_1003	14.7081311325835	-0.665851058660616		gene_1003	15.5518385039183	0.634362452672261		gene_1003	15.6812733898829	0.0506617548413649		gene_1003	12.101223539141	0.0814745771395946		gene_1003	19.6232802852749	-0.790960231863105		gene_1003	10.4595960025916	-0.487544929033557		gene_1003	0	0
gene_1004	16.8614128176712	0.169460268786669		gene_1004	20.734773738803	-0.652026783585922		gene_1004	6.97589521762188	0.684408430904793		gene_1004	8.81938008271451	-0.65402175960676		gene_1004	14.0600192385735	0.307382828358238		gene_1004	18.1673862269384	0.167957157495562		gene_1004	0	0
gene_1005	8.786655699299	-0.812257640036923		gene_1005	6.14007142812599	0.723351203161352		gene_1005	3.92689489478704	0.245942992317023		gene_1005	4.41566669529221	-2.66096677813787		gene_1005	2.73214070610374	0.0928157026153718		gene_1005	5.84057449180831	0.206051934897191		gene_1005	0.151847752016404	-0.382606947698199
gene_1006	0.341037578781933	-0.271246643709876		gene_1006	0.885144036885964	-0.659405735499835		gene_1006	4.84436777880031	-1.61004925009325		gene_1006	0.438137822990527	0.0815389135468292		gene_1006	1.30106161840311	1.84884753995818		gene_1006	1.69417844339564	-1.44601003522386		gene_1006	0	0
gene_1007	4.84472804363992	0.61337358865132		gene_1007	3.80623279638954	-0.123476289718746		gene_1007	0.546048695483238	0.501665654402489		gene_1007	3.4992772024283	0.850242925263425		gene_1007	3.87220498398854	0.549378071056341		gene_1007	5.80547394153445	0.738171866930701		gene_1007	0	0
gene_1008	16.7226390730185	0.164055835553993		gene_1008	24.7948049975901	0.349299229619026		gene_1008	24.444843525542	-0.84062075318098		gene_1008	18.1865350228997	0.00725696345108538		gene_1008	16.0027759308954	0.59974350043222		gene_1008	15.5057798549241	1.29257719048321		gene_1008	0.93056182031128	0.0581747592781062
gene_1009	11.8265417249608	-0.308244238834455		gene_1009	5.60632551918229	-0.363738946456634		gene_1009	4.98162533168918	-1.55958874173679		gene_1009	8.78267602044156	0.744263319946765		gene_1009	7.75019517862626	1.0758692117267		gene_1009	3.91259795250497	-0.955829754847869		gene_1009	2.73118356031165	-1.37962255602701
gene_101	0	0		gene_101	0	0		gene_101	0	0		gene_101	0.261136722788531	0.0845176689052904		gene_101	0.582747629963993	-0.190179107223157		gene_101	0	0		gene_101	0	0
gene_1010	9.16690164912587	0.911058580169249		gene_1010	16.5327562611717	0.156044485652229		gene_1010	6.61240030187902	-0.258811746466022		gene_1010	7.96508131609066	-0.23531938762731		gene_1010	15.687786839118	1.56392110378133		gene_1010	6.71621634827025	-0.721290788301242		gene_1010	0	0
gene_1011	12.3961676450701	0.349848050685529		gene_1011	20.5042348802103	0.443273142679766		gene_1011	9.19630804579814	0.526342821193027		gene_1011	9.42762953699613	-0.491032275743217		gene_1011	14.8070396055648	0.660668720965854		gene_1011	14.056110214199	0.490632940008629		gene_1011	0	0
gene_1012	8.98946581434868	-1.09399792050288		gene_1012	2.73924898648665	0.129272520119154		gene_1012	1.98669608694726	-1.34100323777642		gene_1012	4.05329174609383	0.742350156006975		gene_1012	1.9379795827842	0.455700096273335		gene_1012	2.1027526865196	0.32855122187029		gene_1012	0	0
gene_1013	18.159452809361	-0.12765059450063		gene_1013	43.6313987571206	-1.03939742701312		gene_1013	27.8780288755591	-0.924534881026988		gene_1013	21.7365054099996	-0.892864666941032		gene_1013	23.9939801337053	-0.22128942586581		gene_1013	42.4801722924279	-0.216913595716943		gene_1013	0.46588816574164	-0.949928063045303
gene_1014	21.9619315934044	0.0595698943437587		gene_1014	52.1264372345751	0.526682036461272		gene_1014	19.5971658140713	-0.885405311731347		gene_1014	22.8400217882301	-0.249942144207266		gene_1014	47.5296736055317	-1.22603634563781		gene_1014	24.6324399011798	-0.012696347622086		gene_1014	1.39766449722492	-1.92422494969578
gene_1015	16.9355391948191	0.705437477841767		gene_1015	46.7398880909899	-0.179949615938198		gene_1015	18.0406215239252	-1.15205568946196		gene_1015	21.6879881098844	0.236769595313767		gene_1015	22.7627764128642	0.48252077786682		gene_1015	26.1001238780983	-0.226818800905547		gene_1015	0	0
gene_1016	27.2906859787211	0.144836714891949		gene_1016	21.2178103393581	0.0145085676930358		gene_1016	13.3955429500453	-1.12655939409672		gene_1016	20.9027183581158	-0.816521010284745		gene_1016	15.6988810533217	0.946966230062562		gene_1016	19.0889485002154	0.428237395999256		gene_1016	0.608014373892326	-1.1479765970989
gene_1017	7.64301176827537	0.284581809032596		gene_1017	9.73347893096784	-0.925083288984577		gene_1017	2.69412267824466	-0.089090097881631		gene_1017	3.76290281111619	-0.528822523964666		gene_1017	4.52744913629147	2.53741604801693		gene_1017	7.38041960677092	-0.0247197107802697		gene_1017	0.175387107701771	0.433786545470403
gene_1018	3.46820507236916	2.02875848128974		gene_1018	6.70202798902727	-0.551269503503448		gene_1018	2.19120767595348	-0.107985264755769		gene_1018	4.72384120900438	-1.95237148031332		gene_1018	5.94711281315392	1.26600449499198		gene_1018	4.14121291116628	-0.504568390721475		gene_1018	0	0
gene_1019	9.72467318707405	0.125480007072951		gene_1019	21.7900027775647	0.710538048549773		gene_1019	11.1254250164897	-0.660359458101674		gene_1019	13.1773418832574	-0.355156119990109		gene_1019	23.5594078822747	1.5515096018189		gene_1019	15.7261999328097	1.11328931939565		gene_1019	0	0
gene_102	46.0916258720842	-0.416775373069759		gene_102	133.117836840668	0.297572778256386		gene_102	79.0613299544723	0.87869747698957		gene_102	23.6720672216422	0.401761489670886		gene_102	26.7475137870174	0.442076895881513		gene_102	14.3825541008722	3.19993897516022		gene_102	1.95346367247917	0.12834915269081
gene_1020	2.27069888793068	0.804903391230107		gene_1020	9.96245513874756	-0.13879499639269		gene_1020	11.8779680237863	-0.044353439099754		gene_1020	10.1011524647253	-0.222767984953275		gene_1020	6.31422677104348	1.42283451425093		gene_1020	13.7486848673785	0.631843298650901		gene_1020	0.824884084223182	0.345528393059336
gene_1020.1	14.9859705434791	-0.983331147834599		gene_1020.1	19.4442042502279	0.265290199274978		gene_1020.1	10.2730706067965	-1.64728887064529		gene_1020.1	17.8409528752633	-1.14528932096826		gene_1020.1	23.1952476400457	-0.489282871351856		gene_1020.1	20.9388975180918	-0.352417406222824		gene_1020.1	0	0
gene_1021	10.8464823496039	0.73313858151848		gene_1021	20.6156447794811	0.448703763473752		gene_1021	17.1849607050306	-0.486585060401453		gene_1021	10.8108152131732	-1.17085499780759		gene_1021	28.8465784541882	-0.307908863431755		gene_1021	14.8753549605794	1.46207071127684		gene_1021	0	0
gene_1022	0	0		gene_1022	0	0		gene_1022	0	0		gene_1022	0	0		gene_1022	0	0		gene_1022	0	0		gene_1022	0	0
gene_1023	1.36446393953951	0.146366747647249		gene_1023	7.66490114303734	2.62107588257833		gene_1023	1.52821950439811	-0.448824867532685		gene_1023	1.07590487377121	-1.0353833914397		gene_1023	2.60158384823334	1.46451051441124		gene_1023	1.60980846525161	-0.812856759932218		gene_1023	0	0
gene_1024	7.70033482952004	-1.0161071392815		gene_1024	18.5209207759858	2.24299246358395		gene_1024	5.21859979149808	-0.443171635325976		gene_1024	5.73543395801869	0.180576973408016		gene_1024	8.83238944020379	-0.287366228468831		gene_1024	15.412427651172	0.742032847994926		gene_1024	0	0
gene_1025	1.93532923034526	0.37519118697742		gene_1025	13.4340170912788	0.543661376757644		gene_1025	10.6354599833572	-0.282531997933442		gene_1025	6.53242554608176	-0.936862449781135		gene_1025	11.3124911595528	0.395039069406486		gene_1025	15.0788660272627	0.68103417877415		gene_1025	0.0852071823934164	0.227019381253042
gene_1026	116.370478828393	0.0241960700928341		gene_1026	191.376252462194	0.127405851335766		gene_1026	132.424848741657	-0.423079261593695		gene_1026	114.399391354296	-0.361823324280483		gene_1026	136.923405347602	0.676764208959556		gene_1026	116.978178016594	-0.57856430731914		gene_1026	41.1866339323313	-0.256028649086669
gene_1027	1.26867651971171	1.29899485663819		gene_1027	3.39863419823821	-1.78350373323778		gene_1027	2.76197795892919	-0.92117506394593		gene_1027	3.04290740392911	-0.511933162334088		gene_1027	3.35690589044553	-0.518099068328023		gene_1027	3.68420536380128	0.322248392200312		gene_1027	0	0
gene_1028	42.524629748777	-0.0431687456739341		gene_1028	89.3092651569682	-0.00567070129637115		gene_1028	68.2638343331673	0.240942820443916		gene_1028	42.8135154781679	-0.668370936864994		gene_1028	57.6024372008924	0.443563431050727		gene_1028	56.5012451051008	0.947276515819911		gene_1028	3.60289804806563	0.199713219062055
gene_1029	22.0464285310181	-0.167717277927878		gene_1029	34.043235805129	0.971150388178372		gene_1029	15.939266142768	0.394789346879083		gene_1029	15.621639393948	0.208485119716516		gene_1029	21.5656287969037	0.57820161526045		gene_1029	30.028083484881	0.356865388056376		gene_1029	0	0
gene_103	7.42896880507624	1.10257515789385		gene_103	24.7734978177426	2.00401631915919		gene_103	13.7391637670016	0.127495777255421		gene_103	5.09742280051049	-0.657583458925961		gene_103	11.380546906864	1.1669513792199		gene_103	5.03332181523884	0.359390625831796		gene_103	0	0
gene_1030	4.27229557761776	-0.609053052312684		gene_1030	10.8864840786184	0.153795408934966		gene_1030	3.46362875707453	0.296280047617252		gene_1030	10.2378699494767	-1.8332216129884		gene_1030	7.82550194515582	0.29344643313989		gene_1030	6.81364680665273	-0.117555735126397		gene_1030	0	0
gene_1031	61.6689056376572	0.161532192280335		gene_1031	113.182193765125	-0.25986758530369		gene_1031	52.4060081919064	-0.583846607364827		gene_1031	93.2835825480858	-0.223909120437492		gene_1031	88.3748939113541	0.39006654415783		gene_1031	86.1805006226767	0.117629183747946		gene_1031	2.55831685176526	0.328301812389965
gene_1032	38.6337444718659	0.0116995785909732		gene_1032	50.6321496187741	0.395035998951448		gene_1032	31.0162502359524	-0.534964161524539		gene_1032	41.5935091394526	0.416009783146139		gene_1032	46.107334778439	0.512821545760777		gene_1032	52.1694776285158	0.229974660214866		gene_1032	7.26449895423679	1.35128856559081
gene_1033	6.91525090428364	0.505165468435332		gene_1033	7.54613746578622	0.603689726622419		gene_1033	8.68405491021147	-0.135632914751346		gene_1033	5.36219239709149	-0.207684995028768		gene_1033	4.55427133195647	2.26246662735004		gene_1033	7.62758168891074	1.56331760196931		gene_1033	0	0
gene_1034	6.36072425598345	0.666607729696764		gene_1034	10.4977571125688	-0.40517333721435		gene_1034	8.12120403766237	-1.46360338188819		gene_1034	6.83842989965125	-1.6347891793169		gene_1034	6.64750639096147	0.999103634485254		gene_1034	11.2781316474957	0.856005280493726		gene_1034	0.0852071823934164	0.227019381253042
gene_1035	12.4090792042925	1.43097876523081		gene_1035	23.460445802902	0.223186685249463		gene_1035	15.9439887386474	-0.4772833669901		gene_1035	17.3441383551156	0.537133065915679		gene_1035	21.1775440353982	-0.500607362997409		gene_1035	20.6688620610955	0.543483477015671		gene_1035	1.15343577805841	-0.988416045632326
gene_1036	7.93551963660791	0.574976257650658		gene_1036	9.60064640115322	0.685101022696486		gene_1036	8.37449787246889	-0.568907907064481		gene_1036	4.72029762749007	0.248844420853466		gene_1036	9.64603423395133	-0.975013359381428		gene_1036	4.97967315433629	0.348783096377795		gene_1036	0	0
gene_1037	12.4371842213751	0.233069601476423		gene_1037	11.0436583872523	-0.226816159820745		gene_1037	5.79041846127912	-0.974775170974911		gene_1037	7.33904050706232	-0.930827538909673		gene_1037	13.9420901066594	-0.887289872284788		gene_1037	31.6944545281676	1.54805891071216		gene_1037	0	0
gene_1038	44.3431658308876	1.42022261155746		gene_1038	29.655302846741	1.07026650436449		gene_1038	43.4498410172191	0.542502915909945		gene_1038	15.2776581428356	-0.815551046039185		gene_1038	24.7614517792608	0.670990573647054		gene_1038	81.6638029642231	1.26252856801274		gene_1038	0.0852071823934164	0.227019381253042
gene_1039	6.58563843672079	-0.841614634560749		gene_1039	22.5951297520447	0.896407586509985		gene_1039	13.0726563036318	1.47336028542848		gene_1039	5.4574126303463	-0.520661212161493		gene_1039	17.2800541617163	-4.09672709050016		gene_1039	2.05425667086923	-1.68810017150945		gene_1039	0	0
gene_104	309.122961194613	0.553800130670051		gene_104	162.911501419602	-0.993208772282459		gene_104	133.34908573672	-0.605018683534197		gene_104	111.838764331642	-0.254823044902621		gene_104	164.439403562323	0.185555441312615		gene_104	45.4858547593089	-0.468531203262931		gene_104	0.678906121725181	-0.437917749310876
gene_1040	0	0		gene_1040	0.905130092629347	1.49070370717408		gene_1040	0.591468686508799	-1.12627074098698		gene_1040	0.304719272704797	0.125432146191791		gene_1040	0.572431161820783	-1.10088504568557		gene_1040	0.0558399188334378	0.152741353603954		gene_1040	0	0
gene_1041	18.0640723283323	-0.824656569366476		gene_1041	19.8757455426686	0.38031776970944		gene_1041	16.211855245964	-0.336743859539444		gene_1041	9.51611474728571	-0.443140249483404		gene_1041	17.9674104598624	-0.295287050147755		gene_1041	6.86516669371832	0.634705802940084		gene_1041	0.0852071823934164	0.227019381253042
gene_1042	23.0889811880546	0.147677051344703		gene_1042	32.0281036267179	0.0961351438671996		gene_1042	16.7448928879301	-0.614745972968377		gene_1042	13.7861872787598	0.340747907375583		gene_1042	15.1457095891498	0.783849228837269		gene_1042	14.8407873616065	0.72269017467033		gene_1042	0.303695504032807	-0.684720916430889
gene_1043	19.1322504409258	-3.33205719374988		gene_1043	4.78954379760917	0.122062537776023		gene_1043	94.9735192736634	0.353303933554548		gene_1043	3.41879801283633	-0.120734918110266		gene_1043	4.54716797416775	0.497336468801279		gene_1043	1.25387790310474	0.508781115850157		gene_1043	0	0
gene_1044	17.9488818085077	0.000814734629253511		gene_1044	24.0793974046415	0.0429238408527424		gene_1044	14.9640584332237	-1.21850987216817		gene_1044	16.6882616752882	-0.827059790180796		gene_1044	23.8826168280365	-0.242491946349452		gene_1044	25.3039695390696	-0.253909970258626		gene_1044	0.260594290095187	0.605199013575912
gene_1045	1.50512993396558	-0.0474364062226167		gene_1045	0.710031063297128	1.27504408410275		gene_1045	0.0303909648643767	0.0851281046649838		gene_1045	6.91610360246667	2.10344135266853		gene_1045	0.22267570641618	-0.0148598393775987		gene_1045	0.107564971193758	-0.281110599603994		gene_1045	0	0
gene_1046	12.2659656656991	0.0781501412652958		gene_1046	27.5928735314355	-0.277865866483007		gene_1046	9.26643933331061	-0.951978702691492		gene_1046	22.8809177016005	0.516763568196648		gene_1046	29.1044659427647	0.872187674514743		gene_1046	37.5571364016861	0.625378174241917		gene_1046	0.133965892724244	0.342477130775086
gene_1047	4.52929173964255	0.357426272388632		gene_1047	7.62234720760894	0.076070258651522		gene_1047	11.3004369346674	0.695468049175752		gene_1047	9.35040033762612	-0.914786254874697		gene_1047	11.7823704687732	-0.639181924251984		gene_1047	10.5871873642687	-0.759721489502741		gene_1047	0	0
gene_1048	2.73744540701418	0.944632927998424		gene_1048	12.4256506773588	-0.488841865365435		gene_1048	4.00682875489943	0.639319981962562		gene_1048	3.27998198813443	-0.682714960442937		gene_1048	5.31587130349468	1.26255638436937		gene_1048	10.4810448679539	2.41067073692581		gene_1048	0.46588816574164	-0.949928063045303
gene_1049	4.33352588836171	1.799050421079		gene_1049	8.09171187535165	-1.07498674304838		gene_1049	2.71896801286284	-0.181149491588773		gene_1049	2.29781984597482	-1.64720401076289		gene_1049	1.0836906462738	-0.374713851415943		gene_1049	1.60702730952701	-0.116899091685447		gene_1049	0	0
gene_105	14.8229927056063	-0.426572169957922		gene_105	22.3926837706104	0.190193851371298		gene_105	8.33208253313608	-0.84115776648112		gene_105	11.3046313388808	-1.49138042363487		gene_105	13.0461830371413	0.891295584645934		gene_105	14.0624547727721	0.517870159161047		gene_105	0	0
gene_1050	4.17613699793222	1.4243469752203		gene_1050	1.44601412626262	1.2843220253173		gene_1050	2.66805922324855	-1.92371478082033		gene_1050	0.695416129212079	-0.689045891461118		gene_1050	0.733812967795203	0.463030296422185		gene_1050	0.368526744048186	-0.79664217881704		gene_1050	0	0
gene_1051	110.998076799316	-1.60851448623937		gene_1051	99.5787532696891	-1.59727520866993		gene_1051	69.8729630973843	-0.179337977450824		gene_1051	60.2014375770209	0.429725626701366		gene_1051	85.094241242404	-1.16119349388875		gene_1051	28.2861114881694	-0.152377331330014		gene_1051	0.303695504032807	-0.684720916430889
gene_1052	14.4813842232946	-1.10160793481517		gene_1052	20.0475236996564	-0.522926227901047		gene_1052	17.6141189203538	-0.211687027595446		gene_1052	8.41752400658827	-0.684634922966384		gene_1052	9.48803661649566	1.8148647634431		gene_1052	28.0801850827793	1.52377002820177		gene_1052	0.133965892724244	0.342477130775086
gene_1053	1.8244974388676	2.21691883629566		gene_1053	6.28646461032423	1.20392087387428		gene_1053	0.615430761334046	-0.340867707343801		gene_1053	3.3178407554464	-1.06832761392128		gene_1053	4.30707370387063	1.08923951383111		gene_1053	5.57897856853835	0.0693987822327969		gene_1053	0	0
gene_1054	6.78239179870579	2.17059852711372		gene_1054	11.945940188577	0.470468059888652		gene_1054	9.11023789364049	-0.26588455366166		gene_1054	13.8575820379558	0.420561872660901		gene_1054	7.88309590783867	1.11357086567895		gene_1054	9.12686456887024	-0.35750470707748		gene_1054	0.631771828965698	-1.17858313272832
gene_1055	1.84400796723881	-0.481822168885272		gene_1055	6.13238790397928	-1.14346333791743		gene_1055	5.4136200069315	-0.949795196184412		gene_1055	4.56834389041669	-1.53865290203783		gene_1055	4.8576502104617	1.02386409645141		gene_1055	8.31027022469768	0.852673105252248		gene_1055	0	0
gene_1055.1	3.12469425287253	0.790198389688297		gene_1055.1	10.2637316519702	0.704136134314803		gene_1055.1	10.0819214047789	0.0973086737781201		gene_1055.1	10.5105487953072	0.136210212349379		gene_1055.1	16.6511122300222	1.30769371855699		gene_1055.1	13.3311169182206	2.12214687734703		gene_1055.1	0.303695504032807	-0.684720916430889
gene_1056	7.89979310413768	-1.46653654427354		gene_1056	9.87802712913233	0.837784117753115		gene_1056	11.2427309873616	-0.617144606965554		gene_1056	8.23533134981779	0.657227916479559		gene_1056	11.9048240902374	0.723225715856547		gene_1056	5.45733098334615	2.17297291591821		gene_1056	0	0
gene_1057	0	0		gene_1057	0.238708169160604	0.0623492278322673		gene_1057	0.0699806358767915	-0.188984812110953		gene_1057	0	0		gene_1057	0.239288932871524	0.564210221519334		gene_1057	0.278896954799792	0.639504382779987		gene_1057	0	0
gene_1058	0.209413317722281	-0.243310929257522		gene_1058	0.402905985750049	0.852647681353313		gene_1058	1.95593925566592	-0.531208126562381		gene_1058	1.35844803214867	-1.13076476692194		gene_1058	0.89271261531466	1.47789759014705		gene_1058	1.42171387507379	0.166253552981791		gene_1058	0	0
gene_1059	11.9007344343445	1.29030519464952		gene_1059	11.9764303040143	1.45704958359585		gene_1059	3.45156561462744	0.20168074634302		gene_1059	5.57265229928659	0.633099722269303		gene_1059	6.09255645657037	1.10751760667258		gene_1059	8.04453480145883	-0.110973829751973		gene_1059	0	0
gene_106	6.59287281131317	0.430545573131243		gene_106	8.40293759319207	-0.0127430752257477		gene_106	5.99826326549277	-0.928545876747963		gene_106	10.0987599452178	-0.703758891201459		gene_106	21.1577977658543	0.234400844182037		gene_106	8.83952800551408	-0.082511817921959		gene_106	0.175387107701771	0.433786545470403
gene_1060	8.42056051773491	0.684409736034324		gene_1060	8.72148550738389	0.453792212987062		gene_1060	5.44007777525885	-0.0488633742008916		gene_1060	9.42949262050618	-0.356143761451362		gene_1060	4.95918962068674	1.0093824684298		gene_1060	10.2072992195174	0.178942913142726		gene_1060	0.485441309181821	0.39321490566394
gene_1061	0	0		gene_1061	2.70108372857915	2.0698906761376		gene_1061	0.18234578918626	0.448574937497368		gene_1061	0.14903343184386	0.376364698765564		gene_1061	1.65556242510667	2.10806434358239		gene_1061	1.93308350677449	1.11593543105386		gene_1061	0	0
gene_1062	0	0		gene_1062	0.0805811971500098	0.215569754346076		gene_1062	0	0		gene_1062	0	0		gene_1062	0	0		gene_1062	0	0		gene_1062	0	0
gene_1063	12.8043861987287	-1.05295886134286		gene_1063	14.1736267969514	-0.320347347694091		gene_1063	11.9625600837372	-1.68028270389619		gene_1063	10.4851786817102	-0.708592006239934		gene_1063	22.1815802187847	0.377248567793476		gene_1063	43.6987502773617	2.45553387078264		gene_1063	0.216747513169745	0.5195368990062
gene_1064	93.2583284525725	-0.887888265479398		gene_1064	116.527523425375	-1.03132933610463		gene_1064	69.0490953406172	0.464675893474228		gene_1064	43.1276206638568	-0.745699845730319		gene_1064	64.6311082094836	0.0467549428093354		gene_1064	54.2386916834322	0.51121263454705		gene_1064	0.142126208150686	-0.360928788096184
gene_1065	106.468495799589	-0.828379245663952		gene_1065	142.410123999405	-1.39950190421159		gene_1065	61.0267848799637	0.877931032463243		gene_1065	36.0944622863401	-0.277345317463349		gene_1065	61.900533949521	-0.374477683116685		gene_1065	60.457866187365	0.24615982185383		gene_1065	0.931776331483281	-1.51780613599385
gene_1066	4.75987452303614	-2.11698384948047		gene_1066	2.19549680234499	-0.00950090384471125		gene_1066	1.03333276620532	-0.703702798674015		gene_1066	1.68536504129366	-0.356500811355955		gene_1066	1.45014176411406	0.361387826040238		gene_1066	0.656098215488544	0.506159435401375		gene_1066	0	0
gene_1067	1.87911240377677	-2.25042343508396		gene_1067	1.03271978070349	0.503991336317921		gene_1067	4.17262133456933	-2.76602609879231		gene_1067	1.53964272080534	-1.12581178458974		gene_1067	1.17517673257696	0.0681543247236213		gene_1067	0	0		gene_1067	0	0
gene_1068	13.5447822657072	0.563684008220676		gene_1068	13.884219699873	-0.786307992061044		gene_1068	8.93671022579277	-1.5138957188428		gene_1068	7.89584033525699	-0.565416711737987		gene_1068	11.8085938971058	1.61428743820925		gene_1068	8.69534912094263	-1.01702203890954		gene_1068	1.86705628352719	0.015664389866187
gene_1069	23.0517541856429	0.726286010154928		gene_1069	32.8913360624086	-0.0956814580265313		gene_1069	21.0632462861451	0.289754752889368		gene_1069	7.98319810214393	-0.231676380795555		gene_1069	13.6878419701409	1.67241327247905		gene_1069	27.0288798944792	0.933554949546455		gene_1069	19.8110138399765	0.353811653860448
gene_107	1.41929491110009	0.987340122863898		gene_107	2.41623692503627	0.280103341204551		gene_107	0.969882076416639	-1.11718650110301		gene_107	1.12999369654005	-1.19016823376208		gene_107	0.757279755723901	-0.64702806778281		gene_107	0.887971727058988	-1.03200344266855		gene_107	0	0
gene_1070	37.3588990283047	-1.00504424600547		gene_1070	63.512868446791	-1.51617147790602		gene_1070	33.8144685873925	-0.819375775934764		gene_1070	59.3328355911412	-1.51225375476539		gene_1070	84.8386073379169	-0.923632675539769		gene_1070	53.2263130812234	-0.458466043770552		gene_1070	0	0
gene_1071	0	0		gene_1071	0	0		gene_1071	0	0		gene_1071	0	0		gene_1071	0	0		gene_1071	0	0		gene_1071	0	0
gene_1072	1.48276195972158	-0.222083042498598		gene_1072	1.53545724910859	0.301280155075894		gene_1072	0.082183987744743	-0.219547065564506		gene_1072	0.360455972851048	-0.132413892419729		gene_1072	1.08237509229094	1.25629014745181		gene_1072	2.26022494413469	0.0567282272486558		gene_1072	0	0
gene_1073	4.862116330476	-0.154301922755897		gene_1073	5.12068361390285	-0.000948349925390264		gene_1073	3.39628089631693	-0.693880181767862		gene_1073	3.40691520598734	-1.24361353430033		gene_1073	12.0009933404519	-1.89487380573941		gene_1073	10.7997498243757	-0.973449130457785		gene_1073	0	0
gene_1074	13.2223190795098	-0.00972335762542366		gene_1074	28.5945175215242	1.22843095227034		gene_1074	10.5921225361954	2.32510263573258		gene_1074	40.573165086849	-1.71375380163164		gene_1074	27.9387817290147	0.966145068689754		gene_1074	7.64318030434541	1.2934713259492		gene_1074	0	0
gene_1075	14.0508750001591	0.39207538996864		gene_1075	21.2605806301308	-0.0177959971652464		gene_1075	6.14859345638355	-0.0364774147021044		gene_1075	20.2090546024876	-0.933413550174475		gene_1075	17.305294836048	0.387624689195862		gene_1075	16.4871380440351	1.58020233722364		gene_1075	0	0
gene_1076	28.4669275551361	-0.0136535946784625		gene_1076	60.358288197063	0.0672898264794724		gene_1076	24.7394182747542	-0.0434508184967881		gene_1076	25.5428961153624	-0.39513380667798		gene_1076	34.6526090408737	-0.282567602308071		gene_1076	53.8553023314706	0.499811581945901		gene_1076	1.46030240702696	-0.477227765970883
gene_1077	0	0		gene_1077	9.02211875442817	-2.9283624589821		gene_1077	0.398716586855764	-0.845938134087572		gene_1077	1.83851107219126	-0.855349439795847		gene_1077	2.33658071035655	-0.247999484545791		gene_1077	10.3919967997051	-2.76032742364677		gene_1077	0	0
gene_1078	4.78111204146571	-0.512490012877031		gene_1078	16.9924826032444	-0.122511010469018		gene_1078	4.06990763056825	1.61372473291067		gene_1078	16.5734811766165	1.03556027330625		gene_1078	18.9127082513359	1.14763092743319		gene_1078	56.8137671899217	0.742433184352153		gene_1078	0	0
gene_1079	3.84655540516657	0.656472944357838		gene_1079	7.43638122043556	-0.540595949490761		gene_1079	7.63319355594411	-1.96440668357018		gene_1079	3.02066980811385	-1.3031573818626		gene_1079	9.41305531782588	0.177591561893713		gene_1079	14.7367555258857	-0.115958020597494		gene_1079	0	0
gene_108	7.16181719827378	-0.985352573726747		gene_108	26.00620429927	-0.85684254320055		gene_108	22.2597853243631	-1.30303388911973		gene_108	10.1126856094417	0.107989715054003		gene_108	15.206311638686	0.844597077152493		gene_108	15.9285163185801	0.399289289688663		gene_108	0	0
gene_108.1	15.4354774275017	-0.190130649130974		gene_108.1	8.97750226183418	0.229729305183247		gene_108.1	7.81966319600967	-0.0685142281520902		gene_108.1	9.45043933885435	-0.343637353892512		gene_108.1	9.84797381087995	0.858426928331609		gene_108.1	13.6938172959194	-0.838904728308347		gene_108.1	0.258107918637718	0.600475139526457
gene_1080	0	0		gene_1080	5.48548785109088	-3.34634449901708		gene_1080	0.191544495334298	0.124989714351519		gene_1080	0.446790892283373	-0.921117733153047		gene_1080	0.916894753738222	-0.701295907098493		gene_1080	9.85614659765999	-4.37241538762313		gene_1080	0	0
gene_1081	29.6750407874591	0.274725103813155		gene_1081	38.389568484384	0.127990180396997		gene_1081	39.3441368154944	0.370395226087034		gene_1081	22.8005808718218	-0.252450810142159		gene_1081	25.2222142497946	1.71746371494093		gene_1081	25.7402710156471	1.0702597995093		gene_1081	4.46141798854392	-1.00646462251937
gene_1082	12.0825935005193	-0.151277603030833		gene_1082	11.8905029771559	0.764021269669245		gene_1082	9.0799442607333	-0.865719452628827		gene_1082	7.41563018370269	-0.341825595309527		gene_1082	9.69324228872823	0.0327143425006226		gene_1082	12.0058785310792	0.473593944808529		gene_1082	0.892366119060885	-0.57338411915241
gene_1083	30.2300144066139	0.0292382284214625		gene_1083	43.0116620552836	0.151370833949701		gene_1083	34.6027560615418	0.545399106709407		gene_1083	26.4822495608802	0.0166477707226723		gene_1083	34.7570276527251	0.819485750363292		gene_1083	48.8487602380332	0.720724348758428		gene_1083	0.957169977987334	1.54316917671339
gene_1084	5.05035661970695	0.369177833027819		gene_1084	7.42616613578813	-1.11506071608043		gene_1084	5.86900870644284	-0.626783701552277		gene_1084	4.51828301316016	-0.81528133144246		gene_1084	8.75906146577451	2.78182527520094		gene_1084	8.72547860387026	0.00329856994999558		gene_1084	0.267931785448488	0.619050068707501
gene_1085	13.4088274569093	0.0354318887328396		gene_1085	11.8174120983719	0.941417545259908		gene_1085	9.63963810133036	-0.380627877050915		gene_1085	7.95697838054852	-0.981523942969057		gene_1085	12.1745158208178	1.09163974533987		gene_1085	18.4465217682372	0.780181588592137		gene_1085	0	0
gene_1086	0.311156226650515	-0.698051705754981		gene_1086	4.65359100436828	-0.120611590580096		gene_1086	4.92401983842975	-1.62725946994321		gene_1086	3.0495729626675	-1.50828154192946		gene_1086	1.56401032412007	1.33187360200705		gene_1086	1.30118535694284	-0.943357520260673		gene_1086	0	0
gene_1087	13.0554428142843	0.90079585494937		gene_1087	14.0179535748782	-0.107692849310701		gene_1087	5.99772022219814	-0.803698859821651		gene_1087	17.5181326560594	0.421568288747114		gene_1087	15.93020443295	1.21823237178071		gene_1087	15.665551320012	-0.786415819201307		gene_1087	1.2635436579314	-1.81847729127394
gene_1088	0.0538352043970233	0.147528666283655		gene_1088	0	0		gene_1088	0.102177775085888	0.268261367799831		gene_1088	0	0		gene_1088	0	0		gene_1088	0	0		gene_1088	0	0
gene_1089	0.311156226650515	-0.698051705754981		gene_1089	8.38564901584602	1.73867707294072		gene_1089	2.60949099484055	0.624361847672769		gene_1089	3.53741574100671	-1.1589312430582		gene_1089	1.85416430151693	1.12925009100168		gene_1089	2.23940646665011	-0.758308588630305		gene_1089	0	0
gene_109	2.86240067187929	1.91134605783664		gene_109	2.67742047106213	0.37529158208464		gene_109	2.54395946222291	-1.13190724355457		gene_109	1.98145392406078	0.136882025727815		gene_109	3.13238418308762	1.12976029798534		gene_109	1.96870601566789	-0.293462427624595		gene_109	0.142126208150686	-0.360928788096184
gene_1090	21.9382791108224	0.026253998803953		gene_1090	32.3748562129975	1.00327767247701		gene_1090	32.7280594451524	-0.564726031059402		gene_1090	20.8308130356361	-1.00914872650578		gene_1090	23.8246185811414	1.10147458931214		gene_1090	38.8067766309823	0.138621005844447		gene_1090	0.47410986881964	-0.261595949714307
gene_1091	5.55998836182316	1.23186492012145		gene_1091	16.6705253105227	-0.494643269643027		gene_1091	6.46585117750304	0.252586431327848		gene_1091	7.01165288407194	-1.99262365213931		gene_1091	6.42279824398943	-0.0236375997518653		gene_1091	10.1405170478461	-0.471935947722115		gene_1091	2.1310939136002	0.285608332489648
gene_1092	4.46618322479801	2.21855690915311		gene_1092	4.41704923693786	1.18717452888717		gene_1092	6.07652556873256	1.73116403060946		gene_1092	2.57018477428195	0.876403396840395		gene_1092	4.65285631726996	2.20078890884886		gene_1092	3.38988647851451	1.77711826346852		gene_1092	0	0
gene_1093	40.1768023411794	-0.181730689972388		gene_1093	61.0903630858098	0.517224946342235		gene_1093	49.2715656398168	-1.61248715487365		gene_1093	46.633402521636	0.133150198039069		gene_1093	58.759151399801	0.113605766019047		gene_1093	46.0215604953723	-0.104964089357484		gene_1093	25.9818771972484	-0.0792521345857105
gene_1094	27.2676036840307	-1.40215133482907		gene_1094	19.7961960919727	-0.132991279265887		gene_1094	50.9339534273706	-0.67543518689547		gene_1094	16.9970114745431	-0.21626025544813		gene_1094	20.0146111446459	-0.366353640750569		gene_1094	23.9216414195085	0.376923166052367		gene_1094	0	0
gene_1095	21.8849222689324	-1.04867000664266		gene_1095	23.9491641448883	-0.335042560964042		gene_1095	25.5131108349258	-0.722695534799398		gene_1095	11.3442719040908	0.389234215653748		gene_1095	11.2223422166595	1.48241795329371		gene_1095	7.78403535081876	0.323072075779055		gene_1095	1.99515464897976	-0.587945842334962
gene_1096	26.8344208523984	0.935380183946005		gene_1096	30.5355057707815	0.502423339892606		gene_1096	16.1729309215677	-0.316353132464905		gene_1096	29.1097259730485	0.276722677197484		gene_1096	27.9669546027849	0.841350148480237		gene_1096	19.7920034394064	0.229418088822949		gene_1096	0	0
gene_1097	1.47272414622733	-0.09695460618279		gene_1097	5.9112654267277	-2.03811986314485		gene_1097	0.944145017383592	0.853123760756488		gene_1097	3.17244114486177	-1.27034552983707		gene_1097	4.15091397866522	1.17326763732545		gene_1097	1.78594474240484	1.14252270092218		gene_1097	0	0
gene_1098	7.38198042978701	1.0370818638667		gene_1098	11.1886493272742	0.12543751744071		gene_1098	12.0958996289036	-2.02916337192355		gene_1098	10.1284915732071	-0.222236582577886		gene_1098	6.74362173552264	0.0852825905958436		gene_1098	7.34344984161484	-0.321471217754524		gene_1098	0	0
gene_1099	19.459475046665	-0.512679759487663		gene_1099	22.214938512023	0.533720606957645		gene_1099	9.30741715832245	-0.157385770065244		gene_1099	11.4061488905922	0.214429945237975		gene_1099	14.7643435716204	1.57306512990353		gene_1099	14.1873643790797	-1.16235455072641		gene_1099	1.2635436579314	-1.81847729127394
gene_11	2.6109504894356	-1.86616856839819		gene_11	2.38658087078768	-0.466328243273358		gene_11	2.71382926620123	0.981376046186487		gene_11	0.744857755971094	-0.246536204563209		gene_11	0.382290704430502	-0.15807840280343		gene_11	1.2238748309572	1.78565502540551		gene_11	0	0
gene_110	3.28479494501315	1.77914884309626		gene_110	6.88862190130611	-1.17108896157901		gene_110	3.93514278957028	0.896476838017824		gene_110	2.94398406903546	-0.0651887737211468		gene_110	5.39466496667394	0.185211819601262		gene_110	3.71297628024381	-1.33585922337159		gene_110	0.536686390970118	0.478321661936926
gene_1100	23.1231632752581	0.241169607129703		gene_1100	30.0890420676244	-0.0675004270729618		gene_1100	19.7080197740178	-0.375059225000907		gene_1100	18.9815515246177	-1.40142678707763		gene_1100	22.7844479417297	1.65067311950972		gene_1100	32.5662067412862	-0.0741639648035135		gene_1100	0.170414364786833	0.423124966716581
gene_1101	20.5768977814181	0.113428113656586		gene_1101	23.4552771343036	-0.423264013687448		gene_1101	45.6957180289427	-0.68772104980798		gene_1101	20.7463857114986	0.154795328883322		gene_1101	21.0009618052648	1.07090496189811		gene_1101	20.8468756776044	0.398389282162443		gene_1101	0.777805372852447	-0.724039745733198
gene_1102	17.3384014408028	1.02455511310164		gene_1102	17.8560050479276	-0.19835706006244		gene_1102	18.629643737246	-0.595856589856935		gene_1102	13.2617811054728	0.867784319749694		gene_1102	27.303979940192	0.283969571785087		gene_1102	13.0785075252292	-0.783809101508249		gene_1102	0.613733257937092	1.15540374476836
gene_1103	5.35724033477895	0.144471098675924		gene_1103	9.91846336024008	-1.26533152239542		gene_1103	6.40901010322042	-1.05128139125407		gene_1103	9.66822504454166	0.991275631258796		gene_1103	11.2602136723814	1.55556812494146		gene_1103	7.60713957542072	-0.299061605911028		gene_1103	0	0
gene_1104	27.8989279353113	1.75368512309902		gene_1104	88.9413519151072	1.1277101392456		gene_1104	54.6278809139394	0.790032910363308		gene_1104	92.9164385920442	0.277038882346357		gene_1104	168.80819751565	2.30685847892302		gene_1104	73.633974588599	3.77886717269343		gene_1104	0.361299283268346	0.163482126298513
gene_1105	22.8188269246588	0.550441923115961		gene_1105	27.6667779159356	0.244331425439697		gene_1105	14.8034832432966	-0.912403403945365		gene_1105	16.0546462048645	-1.69360076561251		gene_1105	24.5790501887793	0.729851619144113		gene_1105	39.9516346446244	-0.489805978992676		gene_1105	0	0
gene_1106	156.094286765318	-0.5872413986496		gene_1106	225.003441711105	-0.417540299062541		gene_1106	89.0103893791378	-0.399389915403021		gene_1106	130.942835362046	0.287550410707039		gene_1106	137.808915152421	0.420542676582177		gene_1106	142.974451452661	1.07452923851296		gene_1106	22.4794784685539	-0.872363136042816
gene_1107	18.8690091805132	0.910082609109886		gene_1107	21.3144308395233	0.230381072119857		gene_1107	13.1995372607329	-0.459217780522994		gene_1107	11.2437193137399	-0.828082458525093		gene_1107	13.7392960833404	0.536175596164208		gene_1107	31.6423259723555	-0.868532752991624		gene_1107	0	0
gene_1108	5.17332632811844	0.579628257396759		gene_1108	6.59197303192993	-0.0852796231343372		gene_1108	6.48160210818104	-1.35290918119028		gene_1108	8.47765499077469	-1.0833950152747		gene_1108	8.52870205289789	1.33405996264419		gene_1108	13.3840151370623	0.754570777192712		gene_1108	0.303695504032807	-0.684720916430889
gene_1109	30.520298918402	-0.149405119936406		gene_1109	39.8657465623689	-0.0610672164683731		gene_1109	30.079852360569	0.698765462879663		gene_1109	26.0446425375893	-0.5262774189752		gene_1109	31.7244728987576	0.964779945915661		gene_1109	39.5296262745589	0.955559542469332		gene_1109	3.642081324446	0.148912483540441
gene_111	8.65911866691014	0.0352783423177736		gene_111	15.6272527435455	-1.2108432156397		gene_111	12.1739926470112	-1.94456990137195		gene_111	10.9996062712523	0.454863082866238		gene_111	8.88287620861565	0.647527371047448		gene_111	4.28854416828894	-0.580272165441397		gene_111	0	0
gene_1110	9.24359752861117	-1.7989606420302		gene_1110	13.8710136815359	0.98026434185191		gene_1110	9.01377056029827	0.968743903016531		gene_1110	16.1541156932968	2.41141340768288		gene_1110	8.99677686793826	0.668270681397558		gene_1110	11.8860422523714	0.450544590648618		gene_1110	0	0
gene_1111	4.79017575812974	0.304447380413622		gene_1111	6.13739051793109	0.457540164662824		gene_1111	3.65819854162181	-0.729353464943891		gene_1111	6.38628317056594	1.53948947091134		gene_1111	3.54881919719482	1.5107273358677		gene_1111	2.20025049060764	-1.17943027535867		gene_1111	0	0
gene_1112	7.35881972002722	1.38865982647969		gene_1112	10.351465308134	0.599402632797905		gene_1112	14.0064730312355	1.65542322635551		gene_1112	8.21075187780511	-0.499764596377274		gene_1112	7.83909530667026	0.135069313693135		gene_1112	7.50345813744117	-0.343439853624775		gene_1112	0.260594290095187	0.605199013575912
gene_1113	4.2537349557457	0.94758524456488		gene_1113	7.55975388590148	-0.223589775691916		gene_1113	5.61741908446504	0.0839291807977225		gene_1113	3.88708609352736	-0.0681849549369049		gene_1113	2.94748256707113	0.399637366335926		gene_1113	7.03340431962284	1.02223122763486		gene_1113	0.996293694491838	-1.26978705937476
gene_1114	58.5304043277758	0.0363242534975959		gene_1114	87.1595144142301	-0.209589596842371		gene_1114	60.6819640985017	-0.408453429455234		gene_1114	52.9907995698122	-0.51841646929372		gene_1114	91.2138398584821	0.168775596436165		gene_1114	39.5951872420674	0.0331671356249175		gene_1114	10.5667906620496	-1.58509443852368
gene_1115	68.3975097206432	-0.517424562729853		gene_1115	86.7406445044172	0.0911169772847719		gene_1115	28.5822848710437	-0.898836779005256		gene_1115	57.9272177149676	-0.379324705795686		gene_1115	101.460488486348	0.407743654230889		gene_1115	26.8238078520309	-0.384345462590142		gene_1115	0.175387107701771	0.433786545470403
gene_1116	5.55570639132677	0.0989126322494576		gene_1116	4.52994411511192	-0.20241163414521		gene_1116	9.7339114298952	0.728672007519245		gene_1116	3.93781899193733	0.0347610182052993		gene_1116	4.24088722813969	1.20919099354975		gene_1116	6.48246768027077	0.351821686217866		gene_1116	0	0
gene_1117	1.18775415388128	-0.0500310558335871		gene_1117	1.3409705398782	-0.101198789536069		gene_1117	2.11950042290442	-0.305975960307146		gene_1117	1.16526455496066	-0.0360193651180231		gene_1117	3.01474548345099	1.91067902064777		gene_1117	1.47506888610058	0.225145978344464		gene_1117	0	0
gene_1118	0.466734339975772	-0.951191394550246		gene_1118	3.59499797141896	0.479962167389529		gene_1118	6.74218237556584	2.31597838980552		gene_1118	1.94674304858274	-0.812487708288803		gene_1118	0.925963214835424	1.09373989498691		gene_1118	0.5661657405319	1.09243172933241		gene_1118	0	0
gene_1119	15.0286277291281	1.27644363844198		gene_1119	24.6101284419614	0.393055347962017		gene_1119	18.9098827071509	0.954978941380835		gene_1119	15.0438870204672	-1.42235520815663		gene_1119	13.0692360699991	0.837672434259338		gene_1119	16.6469838599665	-0.0501427449300332		gene_1119	0	0
gene_112	2.64648893876055	-0.339303769006461		gene_112	3.00929257126167	0.352280497419101		gene_112	3.99783001358827	-0.60522767788258		gene_112	2.58274199525168	1.15745781789684		gene_112	2.32061876540848	1.82993261122663		gene_112	2.13315841912398	1.83950731684937		gene_112	0.523553332628737	1.03358627648384
gene_1120	27.0555867343911	-0.811990530923664		gene_1120	33.3382806416609	0.112467266278976		gene_1120	28.655146048354	-1.67922937783544		gene_1120	17.5702034136858	-0.50331547062096		gene_1120	27.4839128811415	0.093451498922143		gene_1120	34.0932761973725	0.28838320548535		gene_1120	0	0
gene_1121	3.21217733070542	0.180363988847167		gene_1121	4.02691874634807	0.857127563104601		gene_1121	3.29496237156432	-1.78330289013798		gene_1121	3.42374177545625	-0.85511326671453		gene_1121	6.12217620602375	1.13083797966831		gene_1121	2.97993887552224	0.763952426165969		gene_1121	0	0
gene_1122	13.7799445502639	-0.0546496910011831		gene_1122	32.2180583956019	0.26817957812809		gene_1122	15.991519407064	-2.18772242386799		gene_1122	16.2262419861899	-0.963683662132643		gene_1122	36.1761493646541	-1.52537363398384		gene_1122	24.5560097307481	-0.616325543897948		gene_1122	0	0
gene_1123	17.5143485091176	0.654399636099661		gene_1123	21.9907732057606	0.709879948458519		gene_1123	14.9542611268349	-1.69754623992915		gene_1123	15.9754260866968	-0.400924653488535		gene_1123	25.8678473114857	0.218021990375632		gene_1123	32.2285989331736	0.946101663500527		gene_1123	0.46588816574164	-0.949928063045303
gene_1124	14.8471399647255	-0.884741375731885		gene_1124	31.4297893903572	0.0567977425985458		gene_1124	22.1195301232261	-0.277231408174886		gene_1124	7.9983639579568	-0.567214656391079		gene_1124	26.3298329473019	-1.8496215293518		gene_1124	24.1589511496861	0.592431475244165		gene_1124	9.68273990679003	-0.916253534350483
gene_1125	20.4013832404007	0.820797998165022		gene_1125	29.6347347481608	-0.351511039763053		gene_1125	9.85492584309609	-1.31976391409756		gene_1125	19.1700459007025	0.473926681364442		gene_1125	27.3284641273697	0.87491068771742		gene_1125	19.5291940060568	-0.0703363625023444		gene_1125	0	0
gene_1126	15.1051480220327	-0.134813435047768		gene_1126	30.8891531759952	0.504631589295829		gene_1126	13.9123097626585	-0.677053279214386		gene_1126	24.626661642279	-0.00794288456703391		gene_1126	27.6071884450444	-0.434285027793051		gene_1126	21.5016082716921	1.67029105467896		gene_1126	0	0
gene_1127	13.5735955430104	1.50972392415727		gene_1127	19.7356613426984	0.45492016508534		gene_1127	19.1636153409478	1.49899168967069		gene_1127	10.2582739513407	-2.04675334883976		gene_1127	13.011490978937	0.429075798811135		gene_1127	16.0713980608603	0.274811508107172		gene_1127	0	0
gene_1128	7.13063439753244	0.487968979137045		gene_1128	6.57193402524778	0.495266640140412		gene_1128	6.00820995424399	0.995299200639502		gene_1128	6.84303586306972	-0.384491693322713		gene_1128	7.72246893551657	0.658704444038746		gene_1128	4.46004786904198	-0.643362187065052		gene_1128	0	0
gene_1129	7.026691628284	0.1759596217764		gene_1129	7.83157955218449	0.441179451209974		gene_1129	4.89966004762803	-0.106593049371304		gene_1129	3.56248319345005	-0.939386144903261		gene_1129	5.47934711743137	2.08063474976387		gene_1129	10.049637660207	0.466717580218948		gene_1129	0	0
gene_113	68.9495575499528	-0.392491323168542		gene_113	86.4241928710096	0.249790453703523		gene_113	61.0074180139569	0.178577063107989		gene_113	60.0015592631982	0.0524126572335696		gene_113	66.5713279160487	0.420257024101724		gene_113	75.3710263633875	-0.310541439104901		gene_113	7.57843771650866	0.32554772514616
gene_1130	60.821597767408	0.669376178934666		gene_1130	107.18243710299	0.321690206609568		gene_1130	80.6255509419975	0.609432687558534		gene_1130	56.3634485426656	0.00187697144900075		gene_1130	80.0060544218843	0.709143241412295		gene_1130	127.854767735892	1.21007757434119		gene_1130	7.18555969153114	2.63981505570569
gene_1131	0.64012294213309	1.18918940197105		gene_1131	0.156845618868979	-0.393626232944787		gene_1131	0.521488050632007	-1.03067232752217		gene_1131	0	0		gene_1131	0.168817088527081	0.41968361440093		gene_1131	0.111679837666876	0.290848627522437		gene_1131	0	0
gene_1132	13.095941527437	-1.19508673371771		gene_1132	17.9934766546218	-0.698060045162997		gene_1132	12.9143649653114	0.0583543464423281		gene_1132	18.7134873607617	-0.834382968944766		gene_1132	17.53896580348	0.496930171925135		gene_1132	16.7794993510268	-0.17163979694246		gene_1132	0	0
gene_1133	1.48409029352634	0.650368169731597		gene_1133	2.16188741679831	-0.384064804321104		gene_1133	3.08209228271188	-0.246526333095659		gene_1133	3.36848903120959	-1.73264880057931		gene_1133	1.95459458211181	1.85324654101799		gene_1133	4.17454615104308	0.519063297957206		gene_1133	0	0
gene_1134	6.71001912615357	-0.793518366788699		gene_1134	14.6940711085761	0.274387654038541		gene_1134	6.10211980454124	-0.548854329085791		gene_1134	17.4734868601242	0.316298725367924		gene_1134	16.1954265597288	0.124646467688432		gene_1134	7.27086200029688	-0.785680425896887		gene_1134	0	0
gene_1135	8.99677200954981	-0.0936095081778762		gene_1135	10.2070019570176	1.207321478531		gene_1135	7.85010732712726	0.0635773269942223		gene_1135	4.79865696490372	-0.111192317608857		gene_1135	10.4684938529653	0.254419175454229		gene_1135	10.1415576498104	-0.505023595518702		gene_1135	0.303695504032807	-0.684720916430889
gene_1136	8.92224982873686	-0.786397984828421		gene_1136	3.26532574902058	0.284526476850548		gene_1136	3.5831794409342	-0.878055354172765		gene_1136	2.56724376460896	-1.27686700442606		gene_1136	2.57074075483595	1.18043287158894		gene_1136	2.20456658014688	0.271094550546381		gene_1136	0.303695504032807	-0.684720916430889
gene_1137	9.45719155297652	0.707278447015997		gene_1137	12.0074808257503	0.290394359722975		gene_1137	12.2117595894291	-0.763708785492662		gene_1137	9.99505113616057	1.26273161312269		gene_1137	9.44007490165587	2.96272621734488		gene_1137	6.79114907716744	0.151722370296372		gene_1137	0	0
gene_1138	19.2747411715277	0.440853872479		gene_1138	38.9418125196458	-0.844740067730745		gene_1138	24.4945917816613	-1.1923161674458		gene_1138	25.9511803528509	-0.184212711637453		gene_1138	35.8725624838508	0.128392037075025		gene_1138	31.5430097671399	0.663368474424626		gene_1138	0	0
gene_1139	7.99403489478789	0.6599788237559		gene_1139	11.5542014144917	-0.325256662703924		gene_1139	9.06741713840511	-0.645018266303929		gene_1139	6.81813887112688	-0.109209425458991		gene_1139	13.549978569131	-0.200208960982842		gene_1139	12.38099901499	-0.161175450016425		gene_1139	0	0
gene_114	5.96101964978368	-0.724048767141708		gene_114	4.60563332032159	-0.705711081030184		gene_114	3.07960917709187	-0.744426902747281		gene_114	3.58452839080375	-0.106929385258322		gene_114	5.16634336677127	0.3334972469061		gene_114	3.02109060898456	0.281751688133059		gene_114	0.741356900789858	-0.804687581674693
gene_1140	109.170056665471	-0.498588143844019		gene_1140	169.312403488851	-0.308556404916234		gene_1140	126.048994302809	-0.703140986382508		gene_1140	129.969473430866	-0.843638658918283		gene_1140	214.390783080467	-0.10281828546577		gene_1140	74.5419793223035	-0.295961949744805		gene_1140	0.822397712765713	0.342011462086988
gene_1141	26.9115206789012	-0.188938594725883		gene_1141	52.4330691858697	-0.0886591997149465		gene_1141	21.3408354297706	0.290971546736814		gene_1141	27.7667855370133	0.21724905938505		gene_1141	21.6511895802128	1.02754012187447		gene_1141	24.6527019402996	0.219324104248203		gene_1141	0.579787604907737	-0.57716303486864
gene_1142	16.1797876559976	0.826916294294774		gene_1142	14.7192351558733	0.0232512698229754		gene_1142	7.61199473483195	-0.306458877268626		gene_1142	9.44009899159215	-0.3334229877241		gene_1142	19.0084955070595	0.382000049643266		gene_1142	19.185712556989	-0.305144915272733		gene_1142	4.8662784951391	-0.185745928534747
gene_1143	7.56292548072515	1.67988428268085		gene_1143	16.0732740561586	0.261998259182446		gene_1143	8.05159030301193	-0.607155223605631		gene_1143	9.47839648039055	-0.623230938617393		gene_1143	13.056322205013	-0.0285061678542134		gene_1143	18.0221096175511	-0.0807266396857937		gene_1143	0.46588816574164	-0.949928063045303
gene_1144	16.2399423949782	-0.0340527459096398		gene_1144	30.5627064448906	0.227512333427752		gene_1144	21.5547973481696	-0.907632352268678		gene_1144	29.8591448228739	0.0179280827150296		gene_1144	21.9879853873033	1.07637658194973		gene_1144	19.6867161685099	1.1035128591896		gene_1144	0	0
gene_1145	19.3461360883408	0.241824986284982		gene_1145	33.8278096403778	-0.114443802748185		gene_1145	14.4674038377423	-0.23895345412358		gene_1145	15.1469266119457	0.0239256094376528		gene_1145	19.2356622920033	-0.225244030821218		gene_1145	19.0991185201385	0.360291278038195		gene_1145	2.04443490193092	0.599080092786836
gene_1146	2.83997226524736	2.28017932257337		gene_1146	7.97862483597436	-1.61234443950637		gene_1146	3.10355734175875	-0.16896719486951		gene_1146	7.67756565399847	0.499352359718521		gene_1146	3.243221242907	0.659633894202994		gene_1146	1.33110125513495	-0.00558797234072516		gene_1146	0	0
gene_1147	3.45002977349087	1.72233150369822		gene_1147	2.0733315157282	-0.420411114953846		gene_1147	1.06513980336486	-0.292938541701215		gene_1147	1.82917199736727	-0.161447451911549		gene_1147	3.39390054422446	-1.69932413000429		gene_1147	3.78440159696728	0.513613319858243		gene_1147	0.267931785448488	0.619050068707501
gene_1148	19.300595426711	0.426684634931492		gene_1148	26.15068252827	1.34143855878955		gene_1148	7.49360228430587	-0.139226376606196		gene_1148	6.27042652135807	-1.12626234014544		gene_1148	21.7732424656083	-0.482144567596239		gene_1148	19.6208620248396	-0.205581767575517		gene_1148	0	0
gene_1149	5.00540450410824	0.854046369220554		gene_1149	5.19282218621917	0.28514202256306		gene_1149	8.79392779236112	-1.6383910053391		gene_1149	3.2164298095928	0.755471385239507		gene_1149	8.44219089431567	0.898355499928769		gene_1149	20.9110832093939	0.675159448687849		gene_1149	3.73819073153161	0.682879419733863
gene_115	5.21362884790299	-0.34498135700933		gene_115	6.64557895156007	-0.615083621318148		gene_115	9.40124685639326	1.2634108327544		gene_115	8.27135820471148	1.1638111046214		gene_115	3.46342390270076	0.194175852820662		gene_115	5.23738695527645	0.598418554631424		gene_115	0	0
gene_1150	7.35038172122242	0.0658774626638991		gene_1150	14.7719613253115	-0.866758925051037		gene_1150	5.03945886723184	0.483180025726799		gene_1150	6.70937118093437	-0.0462884508570564		gene_1150	17.1581298273225	-0.848812921188638		gene_1150	6.4697880576068	0.520457239961148		gene_1150	0	0
gene_1151	0.628239953166842	-0.547366090925249		gene_1151	0.841209325603344	-0.416451362927455		gene_1151	0.242139046839471	-0.0877951381447628		gene_1151	0.372862503298865	-0.474664886480079		gene_1151	0.455667880975571	0.934581237003065		gene_1151	0.53771546415461	-0.598290975577299		gene_1151	0	0
gene_1152	2.29979426278509	-1.69835906540194		gene_1152	5.03969160319563	-2.32089802173194		gene_1152	13.9793558762907	-4.38906662722464		gene_1152	4.75587993130474	-2.97606799670639		gene_1152	1.47506121814307	-0.149056907955576		gene_1152	4.13239783215559	-1.07802684595407		gene_1152	0	0
gene_1153	0	0		gene_1153	0	0		gene_1153	0.0349903179383957	-0.0975846874887447		gene_1153	0	0		gene_1153	0	0		gene_1153	0	0		gene_1153	0	0
gene_1154	1.44685403151126	-0.106162732359209		gene_1154	0.760814259389117	0.558995152172573		gene_1154	2.42199457033575	0.66794817267457		gene_1154	1.09729691884835	-0.267376305951111		gene_1154	2.02625144232833	1.25073856569527		gene_1154	8.64851329575858	1.5338550681482		gene_1154	0	0
gene_1155	0.710135692438741	0.685798273259126		gene_1155	0.794305072387109	-0.504912042485602		gene_1155	1.28390754378475	-1.10815278180133		gene_1155	0.513195490868953	-0.644516947085426		gene_1155	1.27696377231831	0.327214179013921		gene_1155	1.75683114496426	1.12044917184316		gene_1155	0	0
gene_1156	2.25211448768009	-0.281948487356451		gene_1156	2.31537925537255	-1.0015030506541		gene_1156	1.12332922072042	-0.0326246598401658		gene_1156	0.587171254834387	0.346452841836247		gene_1156	3.03558885840907	-0.34620525228543		gene_1156	1.98589758016273	0.153104205960709		gene_1156	0	0
gene_1157	11.4347783849876	-0.378503627768217		gene_1157	12.2812449557713	-0.752287897584451		gene_1157	6.53107319319694	-1.18982797795787		gene_1157	10.0382470645599	-0.189709893330865		gene_1157	8.55561018546569	1.04993877066296		gene_1157	9.76959619168908	0.944524738629406		gene_1157	0	0
gene_1158	8.16760716123613	1.48256969895031		gene_1158	7.20571083239038	0.515844748743642		gene_1158	8.89853958238476	-0.0566961392661278		gene_1158	5.47199241836558	0.690318909390606		gene_1158	5.84028223067561	1.02030984009702		gene_1158	5.84169449337602	0.174166037041602		gene_1158	0	0
gene_1159	4.95962859224555	-0.58284954797995		gene_1159	5.11053992178633	1.03255991009835		gene_1159	7.06719539738604	-0.172200533171193		gene_1159	13.3843000662368	1.63423958478742		gene_1159	5.86717592511954	0.183020024937318		gene_1159	12.3814586855563	-1.92631092456393		gene_1159	0	0
gene_116	4.22287182650446	-0.542957640631062		gene_116	5.00350067205977	-0.841318460170187		gene_116	1.89153064095456	-0.853246837109541		gene_116	1.86867644099592	-0.0713998308174087		gene_116	3.20486060882757	0.00322342320496556		gene_116	5.9024466591686	1.13572964449637		gene_116	0	0
gene_1160	16.3328336647517	0.728897593811604		gene_1160	15.9616669497314	-0.29319018143636		gene_1160	16.718738997177	-1.40805630005523		gene_1160	14.9289986030328	-0.600345724734361		gene_1160	15.644307304274	0.154934316713645		gene_1160	14.8470220864312	-0.396834462877858		gene_1160	0	0
gene_1161	9.40314213134724	0.458274055746546		gene_1161	18.4729714627759	-0.524494881874363		gene_1161	7.79628115640892	-0.920104223704684		gene_1161	5.93012333615094	-0.912941198988982		gene_1161	6.34689520337431	1.68425252929396		gene_1161	16.4090379896091	-0.800955512859853		gene_1161	0	0
gene_1162	18.4303433798215	0.919034244288345		gene_1162	35.3082389531928	0.342619901573118		gene_1162	25.7777751813025	0.284352681924161		gene_1162	14.000478747602	-0.456957447377367		gene_1162	20.4097644212705	0.908610077931115		gene_1162	14.6836408025878	0.116569716276955		gene_1162	0	0
gene_1163	27.3337882513747	0.426097490997822		gene_1163	35.8931456787787	0.430348839558448		gene_1163	26.8300199971385	0.226714990772085		gene_1163	22.1685809457697	-0.205047446756826		gene_1163	36.106240062991	0.743527823624649		gene_1163	41.7162765380476	0.283139158694078		gene_1163	2.55256337474184	1.14277145570687
gene_1164	25.5273383245827	0.249374702293969		gene_1164	44.3398205627599	-0.0759508346980613		gene_1164	34.1071684175432	-0.0869388924627982		gene_1164	23.1852258440362	-0.324482986643494		gene_1164	27.8341490862583	1.40905294584303		gene_1164	38.9498054774097	-0.0368174850944521		gene_1164	15.1864074716772	-0.37730659286851
gene_1165	23.5070184323625	0.58457410373555		gene_1165	32.2445017710401	-0.838807755492103		gene_1165	15.9842385337302	-0.351508971226014		gene_1165	20.0195354497514	-0.307551166553785		gene_1165	34.0696074460449	-0.525164649357988		gene_1165	32.4240783211147	-0.311122183761616		gene_1165	0.46588816574164	-0.949928063045303
gene_1166	6.86296963005914	0.842853351739379		gene_1166	16.0277949849539	0.890368137532627		gene_1166	18.1489918395877	-1.59996901666137		gene_1166	7.60592703429835	0.276513715958701		gene_1166	10.3359102221992	0.964714427306092		gene_1166	15.1934142194462	1.16445744152857		gene_1166	0	0
gene_1167	1.50888744867383	0.673754612073546		gene_1167	6.35536940932627	1.99341524650039		gene_1167	1.81699428456993	0.485626885673833		gene_1167	1.31030574569967	0.27099527101601		gene_1167	1.55312018059915	0.489836598396398		gene_1167	3.41136915218582	1.26760424728805		gene_1167	0	0
gene_1168	0.945341837226782	0.976267202218517		gene_1168	0.504178917089802	0.567793528933326		gene_1168	4.49865097286249	-1.73034741880739		gene_1168	1.61228315916905	-1.25577275144128		gene_1168	0.748074760243414	0.308465527225661		gene_1168	0.430259884775033	-0.895705720364415		gene_1168	0	0
gene_1169	1.63632897056177	0.10893858201424		gene_1169	3.93199081692589	0.0351023174126914		gene_1169	3.14388171294395	0.67994498953175		gene_1169	2.20894893795049	-0.42987977150174		gene_1169	2.96507529107215	-0.00445017356655355		gene_1169	2.74334568283195	-0.385080383570591		gene_1169	0	0
gene_117	3.70658142704269	-0.376933266034939		gene_117	6.9219624886255	0.382186024311201		gene_117	14.0412504893384	-2.10167773890821		gene_117	4.98493419675583	-0.963184713655608		gene_117	7.45034110266063	1.92717890432204		gene_117	5.34503718247337	-0.404299823897336		gene_117	0.303695504032807	-0.684720916430889
gene_1170	14.5957150503518	0.292903016288416		gene_1170	14.8449506689107	0.412488795868677		gene_1170	13.7047645646346	-0.584399224349527		gene_1170	7.78842938043459	-1.90648693600157		gene_1170	6.98810127203321	0.779614711825448		gene_1170	19.1949069925866	-0.0936916336319035		gene_1170	0.931776331483281	-1.51780613599385
gene_1171	3.32912244982398	0.157786180127646		gene_1171	3.13851773530289	0.570026235182489		gene_1171	4.75344344128881	-0.911501725147842		gene_1171	2.26715082732603	-1.28260302277405		gene_1171	3.32937265189124	2.93710806156584		gene_1171	5.66759347421761	-1.47914061196653		gene_1171	0	0
gene_1172	32.5271714150116	-1.2011765083		gene_1172	54.4889626597892	-0.812917192705301		gene_1172	39.0329901518543	-1.95841734520373		gene_1172	27.9021865281746	-0.624772496982529		gene_1172	53.0772427143835	-0.849477619916058		gene_1172	22.8506797726048	-0.664815705505477		gene_1172	0.0852071823934164	0.227019381253042
gene_1173	10.1941565133478	-0.0502795979021778		gene_1173	17.6627060591307	-0.474006495135525		gene_1173	15.3765834539019	-0.408697104232299		gene_1173	22.9759214114552	-1.26765858713363		gene_1173	25.5061122707504	-0.497820093551618		gene_1173	31.8294531940164	-0.0431606684948126		gene_1173	1.86355266296656	-2.24095701013945
gene_1174	15.3252040033276	0.166688934049689		gene_1174	11.6066823846167	-0.169777531497397		gene_1174	8.78548526469019	-1.06085196076716		gene_1174	7.53268529917336	0.226930724675453		gene_1174	11.2443345044109	2.00968734457412		gene_1174	9.4854503811318	-0.160160448061449		gene_1174	0.6950845619165	-0.914028733203718
gene_1175	19.3292550740583	0.0266975754635763		gene_1175	22.1993501877077	0.605131016036513		gene_1175	15.3531465864235	-0.615385958485315		gene_1175	12.2240691401006	-0.519210206767967		gene_1175	17.8003751188427	0.562777332732495		gene_1175	16.9239377771316	0.637374090470141		gene_1175	2.2717447686809	0.731004891256605
gene_1176	18.4805957344683	0.288930655768859		gene_1176	25.5358806073392	-0.886014202777392		gene_1176	10.8133636442695	0.0234240549388681		gene_1176	12.5348174921073	-0.466342543550904		gene_1176	16.3087487542413	0.861187687933726		gene_1176	18.0256444978101	0.773372321444666		gene_1176	0	0
gene_1177	17.9939353615848	0.421185139841969		gene_1177	16.8920046456669	0.201406116765894		gene_1177	6.9823445164391	0.0290840304841492		gene_1177	13.1472727455534	0.228424216511535		gene_1177	19.0975032177509	0.624522389376279		gene_1177	17.0375945120096	1.23511716971239		gene_1177	0	0
gene_1178	54.5522290421506	-0.0742729975090979		gene_1178	77.0845722632813	0.0671004838511999		gene_1178	48.3409582054976	-0.958973121137438		gene_1178	67.4703147220946	0.987227426859987		gene_1178	74.1046043390559	0.818957392645344		gene_1178	51.4993846689022	-0.229120747403243		gene_1178	21.6819790096226	-1.39720203129097
gene_1179	5.62232480585979	1.40761402965275		gene_1179	16.4874549019132	0.556528755471858		gene_1179	4.96979624713922	1.15950874571403		gene_1179	4.02911852562598	-0.28610637181094		gene_1179	6.28446541502347	1.92329697208663		gene_1179	11.3375003355312	1.37249613173999		gene_1179	0	0
gene_118	0.155578113325257	-0.390839595541177		gene_118	0.623155327625863	-1.16755746015121		gene_118	4.28626384910662	-1.57045087417851		gene_118	0.0903504088545773	0.239643441035881		gene_118	0.468261397599837	0.0202739953389329		gene_118	0	0		gene_118	0	0
gene_1180	1.81139884254872	-0.017759367676808		gene_1180	4.74638841565265	0.629183312468902		gene_1180	2.87047744187818	-0.459372992030591		gene_1180	3.03893681496426	-0.0315424546212503		gene_1180	3.23314807684204	1.35980566596496		gene_1180	2.95387274372896	-1.66738974498048		gene_1180	0	0
gene_1181	17.9421020334666	-0.261134429630606		gene_1181	19.5906467655435	0.669408281677519		gene_1181	17.2586800646124	-0.118663558368282		gene_1181	16.150509643007	-0.59383812033396		gene_1181	17.2524066718546	0.627074219231632		gene_1181	17.3066287249107	0.540482982158148		gene_1181	0.893134550342633	0.49971605168233
gene_1182	13.4073500265358	-0.605347872252705		gene_1182	24.3025754193491	0.367767626818711		gene_1182	9.92262562793605	-0.34201689119207		gene_1182	19.1846155461663	-0.953209268281622		gene_1182	22.8093220898905	0.578775628794776		gene_1182	13.6136041850941	-0.561448169986774		gene_1182	0.0876935538508856	0.233135979246061
gene_1183	0	0		gene_1183	0.158959192794006	-0.398261031686528		gene_1183	0.139961271753583	-0.356056505944594		gene_1183	0.701789614539941	-0.0717703930505715		gene_1183	0	0		gene_1183	0	0		gene_1183	0	0
gene_1184	20.3794871838464	0.75416565150275		gene_1184	27.3774120076017	0.347867161565163		gene_1184	30.4039985524668	0.658313620943838		gene_1184	15.2626282707503	-1.10397512520369		gene_1184	26.1827113953501	-0.700539767328567		gene_1184	28.4237038388627	-0.161656825023139		gene_1184	1.48396053323314	-1.16002365309205
gene_1185	11.4761554982293	0.773363304351332		gene_1185	13.3923739827627	0.49059992042324		gene_1185	10.43744982025	-1.67984446697393		gene_1185	9.33296424036424	-1.25737884771192		gene_1185	15.5786256646344	-0.159560125846837		gene_1185	16.770460122888	0.357361239555745		gene_1185	0.0852071823934164	0.227019381253042
gene_1186	5.93647627171717	-0.716030314279921		gene_1186	11.7606029770534	0.793761609819567		gene_1186	15.2622148395289	-0.718889228928531		gene_1186	4.7051606884847	-0.795639452061118		gene_1186	8.87352443570604	-0.106078495472921		gene_1186	3.21634698249548	-0.23305165222555		gene_1186	0	0
gene_1187	9.39090397925499	-0.294152055946266		gene_1187	11.9603173689439	-0.255616304777842		gene_1187	30.868180153807	-0.270250030871841		gene_1187	12.3127216997939	1.01166669987248		gene_1187	10.4789566939923	0.751581038314553		gene_1187	6.32507558295052	0.565808971238078		gene_1187	0	0
gene_1188	2.83251741584207	0.0150096157631089		gene_1188	10.1646667560205	-0.312050348581648		gene_1188	4.36514349376651	-1.28910996317855		gene_1188	9.51057715464975	0.651137429756778		gene_1188	17.117931513453	1.2812904608374		gene_1188	11.0010963778654	-0.76912158604588		gene_1188	0	0
gene_1189	141.947538831945	-0.263953376437735		gene_1189	200.631612736302	0.0618368788850319		gene_1189	118.803150789892	-1.11045621728577		gene_1189	186.339502579141	0.403581228148163		gene_1189	344.339610833829	1.91272133190823		gene_1189	121.105087287082	-0.47947486781131		gene_1189	11.1148925062354	0.269082253256627
gene_119	5.74902431637606	0.127724815048972		gene_119	13.7292862049207	-0.745982920384815		gene_119	8.01033353989836	-0.140870886213501		gene_119	5.3795900183993	-0.29934353638136		gene_119	10.4945273885338	-0.781299722284919		gene_119	14.7859647362977	-0.195176044766435		gene_119	0	0
gene_1190	1.75319335928492	1.67791048101522		gene_1190	4.5226585857368	-0.509445970448625		gene_1190	2.03874416764475	-1.33012929546332		gene_1190	2.75655147911285	-0.230439801391875		gene_1190	6.3215263313256	-0.41934825523295		gene_1190	0.759103536514854	0.0361697433880114		gene_1190	0	0
gene_1190.1	5.43464354421187	0.918547954276548		gene_1190.1	6.48765818274256	-0.591724038936835		gene_1190.1	0.867085546623609	-0.931340823558322		gene_1190.1	5.77477935744208	-1.31873804922676		gene_1190.1	4.62644268510209	-0.0450760572010602		gene_1190.1	3.13869081485636	-0.150943079935152		gene_1190.1	0	0
gene_1191	5.02785933653911	-0.0050890253880472		gene_1191	12.8121382949596	0.841474533674793		gene_1191	2.87633320510297	-0.0211952226413926		gene_1191	6.59071176036598	-0.680299714614556		gene_1191	5.59071216502946	0.859305224896856		gene_1191	3.528407264243	0.212730182381916		gene_1191	0	0
gene_1192	1.58767900385511	0.230654217060402		gene_1192	10.0477817357995	-0.185461772901889		gene_1192	5.88239968217382	-0.9150634324245		gene_1192	7.33669204391111	-0.152125699252573		gene_1192	4.46897101287024	1.15252709688361		gene_1192	3.81166623219307	1.26504466134293		gene_1192	0	0
gene_1193	1.10872838709806	0.677763066065178		gene_1193	6.45419140857789	-1.40915949287897		gene_1193	0	0		gene_1193	4.59358486713613	0.0347807999380408		gene_1193	5.39083958997665	1.66720765717321		gene_1193	6.04153964338633	0.5045407344167		gene_1193	0	0
gene_1194	3.12731745172817	0.67568430454848		gene_1194	6.10154815539662	-0.474333658999581		gene_1194	2.94859696087403	-1.07095496480687		gene_1194	2.6989586758534	-0.338362198118544		gene_1194	7.06696826083876	0.100911574576961		gene_1194	2.71424393812834	-0.00952698838210527		gene_1194	0	0
gene_1195	1.81402469169255	1.71915379094439		gene_1195	5.75701085991555	0.479230534465871		gene_1195	1.61657418995059	-0.303400044817964		gene_1195	4.09507894197845	-1.0423955045822		gene_1195	3.89549896586671	1.08033404006712		gene_1195	2.99555709423256	-1.0407790820907		gene_1195	0	0
gene_1196	11.9414818814554	0.472036201840553		gene_1196	18.6261350221046	0.6979630777159		gene_1196	9.20620116576279	-1.54587000182447		gene_1196	8.72589825359245	-0.47560782578429		gene_1196	11.243171308995	-0.0639426001441237		gene_1196	13.531702067692	-0.636436812565796		gene_1196	0.0876935538508856	0.233135979246061
gene_1197	2.6610520656183	-0.202924536619614		gene_1197	7.92444828130768	-0.902553825553894		gene_1197	5.60784028607679	0.649182187367483		gene_1197	3.29783017691835	-1.81381346476558		gene_1197	4.25542376955212	-0.766305126782315		gene_1197	2.80403376744613	1.57306578166238		gene_1197	0	0
gene_1198	24.4839566426969	-1.17265920725878		gene_1198	39.9126950909609	-0.213209670593385		gene_1198	48.1075992369878	-1.05420430553165		gene_1198	33.4320623503066	-0.714069292701908		gene_1198	55.6193095489577	1.57251795304202		gene_1198	43.0281080654196	-1.55581001619799		gene_1198	5.08949022072884	-1.44313941926508
gene_1199	18.0104496138343	0.561379457543733		gene_1199	21.3695660361792	-0.462997364933115		gene_1199	34.7131689349695	-0.226583263769711		gene_1199	28.0337821506622	0.511840894217205		gene_1199	23.6282467488402	0.49312872525479		gene_1199	29.5885090844387	-0.600878015913565		gene_1199	0	0
gene_12	27.68665745959	-0.790132181036054		gene_12	26.2053820313492	-1.32725555677862		gene_12	9.93593697671321	1.21410752412563		gene_12	13.3025274585312	-0.294457413533159		gene_12	17.2774284006353	-1.14224498328766		gene_12	11.1529584083527	-1.43881354598525		gene_12	0	0
gene_120	3.00354283701052	0.529733539987885		gene_120	3.33439749854158	-0.463039868369741		gene_120	6.24240953371739	0.902554783980281		gene_120	4.55008134707246	1.21732243723804		gene_120	8.40617406764515	-2.72300774640583		gene_120	3.57829276371867	0.25276497982003		gene_120	0	0
gene_1200	2.79781991545255	0.0484038084937452		gene_1200	9.31992374757172	1.79264585751783		gene_1200	3.42337560562837	-0.0122051364219861		gene_1200	11.2410899320435	1.49986410019037		gene_1200	3.64403763371189	1.08389067480159		gene_1200	6.08645627033175	-1.25143807184167		gene_1200	0	0
gene_1201	25.3632114177241	0.414729791393167		gene_1201	46.5885554080817	-0.0195588000234572		gene_1201	33.8007638410041	0.161781781238612		gene_1201	32.8896970225846	0.109772278395689		gene_1201	28.3986981974247	1.22950373845577		gene_1201	26.2730891464044	-0.754699724228041		gene_1201	0.258107918637718	0.600475139526457
gene_1202	4.57223173827532	0.79573419597859		gene_1202	7.03793102671893	-0.207961742039074		gene_1202	6.25336697921873	-1.09582116557563		gene_1202	7.55582287146255	0.93664563422656		gene_1202	10.430451155058	0.280279847095684		gene_1202	4.41040071417832	0.0425942658484563		gene_1202	0.303695504032807	-0.684720916430889
gene_1203	10.935387811793	0.54724048244905		gene_1203	33.847944579658	-1.30238207293961		gene_1203	11.5136748037119	-0.481869327957741		gene_1203	15.7223272753705	-0.198988855474301		gene_1203	17.7802530679398	1.04151847211238		gene_1203	21.3548226730925	0.276243051741119		gene_1203	2.13863084718435	-1.22404917199878
gene_1204	0	0		gene_1204	0.875391516592876	-1.30514131349148		gene_1204	0.100371600741168	-0.103856707445969		gene_1204	0	0		gene_1204	0	0		gene_1204	0.368526744048186	-0.79664217881704		gene_1204	0	0
gene_1205	29.5585551377704	-2.011304407425		gene_1205	29.6784139890647	-1.37095725206526		gene_1205	7.66170853010102	-0.391550813293909		gene_1205	6.19854105364218	-0.955465928449357		gene_1205	17.290050678301	-3.33352163037431		gene_1205	14.0344102846802	-1.71438798163352		gene_1205	3.40256098562181	0.239344476258026
gene_1206	17.8479429218776	-1.96948004000437		gene_1206	10.532802618451	-0.153301743129412		gene_1206	7.68173977644739	-0.477198663127079		gene_1206	8.69641236064014	-0.786721829374192		gene_1206	8.90861950402709	-2.60364133909729		gene_1206	5.91477818052688	-0.497129361699409		gene_1206	0.980021731696142	-0.286374506276926
gene_1207	24.705858823108	-1.30487428592549		gene_1207	31.1167096348306	-0.651081126994768		gene_1207	15.0025968354479	-0.84922465122392		gene_1207	21.113795117348	-0.428810659141524		gene_1207	24.2668376901721	-0.978975421632135		gene_1207	8.73925064796933	0.729643149171657		gene_1207	0.303695504032807	-0.684720916430889
gene_1208	4.94828198137116	-2.72614176788006		gene_1208	7.70571160412621	1.97724180684306		gene_1208	19.3947963485337	-0.0615592739079395		gene_1208	7.19163051686001	-0.410399405599792		gene_1208	7.83993901214938	2.95476777680418		gene_1208	7.5233525455336	1.19624247473508		gene_1208	0.0852071823934164	0.227019381253042
gene_1209	2.75922314340947	1.86171756609341		gene_1209	6.33262840649945	0.346099429848058		gene_1209	8.39321498367222	1.68169876918543		gene_1209	6.14559220308701	0.646111356047324		gene_1209	4.1945421188968	1.67485703221862		gene_1209	6.73187996675433	2.39238310056123		gene_1209	0	0
gene_121	5.2032041399307	-0.19657527819679		gene_121	3.57155335619672	-0.330167860972473		gene_121	2.18004542530306	-0.279718041558403		gene_121	4.27430695166093	-0.47971776320772		gene_121	3.49364409848395	0.872182138481554		gene_121	2.47495024636275	-0.01085533560315		gene_121	0	0
gene_1210	15.8392194776228	0.684319145754035		gene_1210	32.9608212429031	-0.489131658575068		gene_1210	10.082496578486	-0.345189002360783		gene_1210	16.396357556604	-1.25423053070743		gene_1210	33.0524061409846	-0.801893606095749		gene_1210	38.1038005335931	1.21831324739035		gene_1210	0	0
gene_1211	2.63647326220856	1.32976688994622		gene_1211	15.0051510784389	1.63684718327505		gene_1211	2.64299106558599	0.939312681242919		gene_1211	5.07812888859361	-0.187463867757534		gene_1211	8.26334471700718	0.183508620617889		gene_1211	6.69785799578078	1.12695628492013		gene_1211	0	0
gene_1212	8.28632593735318	1.5228996985941		gene_1212	21.5951682360793	-0.396027653167245		gene_1212	15.8714743707352	0.0135800182028177		gene_1212	21.4937969645847	-0.0670482554894255		gene_1212	32.0203524206042	0.952009188028564		gene_1212	16.6829030008475	0.404547620392061		gene_1212	0.553581719592526	-0.716792083799241
gene_1213	91.9592160059265	0.543317820402358		gene_1213	125.122246391395	0.0224691324899597		gene_1213	107.197749060555	-0.0725661101942969		gene_1213	83.7404359854748	-0.14006573767622		gene_1213	102.548269629442	0.314084643196215		gene_1213	112.507691646656	0.37537674098895		gene_1213	34.8776504276513	-0.203119999567103
gene_1214	22.7541329894404	0.529664523323395		gene_1214	45.1963374701681	-0.0367308021344291		gene_1214	22.8535976776183	1.74980333912601		gene_1214	33.7510943992518	1.39436123389883		gene_1214	61.9701506866233	1.44550813136873		gene_1214	45.0867163012012	2.08091045361833		gene_1214	0.689116573519738	1.2498901547765
gene_1215	3.15457226249797	1.8970072614873		gene_1215	11.5164959555169	1.75832331092876		gene_1215	1.95168897034598	-1.41127627786107		gene_1215	2.35149340229943	-0.594079391122852		gene_1215	3.86268061220719	0.257939416190058		gene_1215	5.68760907131974	-0.107460190423347		gene_1215	0	0
gene_1216	8.56819712988255	1.42933266174363		gene_1216	15.1983071424451	-0.902360757661498		gene_1216	15.2353100573835	-0.760286373386609		gene_1216	10.4418921996008	-0.119384880697522		gene_1216	11.7359561281297	1.77629164835436		gene_1216	10.2697239818442	0.678524606487632		gene_1216	0	0
gene_1217	17.9029575597256	0.0460913275268414		gene_1217	29.5438572063864	-0.403291640090679		gene_1217	14.0612206725537	0.0979604944134065		gene_1217	22.1843746799646	-1.19070046587043		gene_1217	28.1263733437857	0.4539121028676		gene_1217	26.4444813307228	0.736784069677364		gene_1217	0	0
gene_1218	8.42713191977634	0.436059032108776		gene_1218	12.480996629424	0.553604682109504		gene_1218	17.0314543666596	-0.763478817015956		gene_1218	5.13156580626602	-0.923218673096932		gene_1218	9.08621036003578	1.28473298160022		gene_1218	12.4352899019568	-0.435821565151556		gene_1218	0	0
gene_1219	7.254074634142	-0.62252154348387		gene_1219	13.0822105665607	-0.0793716746985943		gene_1219	5.82483326749578	-0.000171731167682555		gene_1219	4.87417344941435	0.345302426555919		gene_1219	6.55067175911676	0.887893195987917		gene_1219	1.07876885552144	-1.26210778385768		gene_1219	0	0
gene_122	28.1817887494349	0.754854328667097		gene_122	36.1079217689264	-0.531094547857005		gene_122	25.976251437107	-0.728327165479397		gene_122	13.7670493371348	0.0573408611846323		gene_122	14.4032827351425	1.05996117100052		gene_122	25.9294720743804	0.389130244403988		gene_122	0.941730049815532	1.52780105899546
gene_1220	19.5324547980596	-1.01922545644103		gene_1220	28.4802704323054	-0.101785293609137		gene_1220	40.4833802553102	-0.654043752967024		gene_1220	11.8309058328693	0.112498657789367		gene_1220	16.0991667077058	1.03832039475783		gene_1220	14.7295078701453	-0.468627456904174		gene_1220	0.686150094474104	0.201645697500387
gene_1221	23.5313761289527	0.655115053815786		gene_1221	27.8338587409121	0.925503900203759		gene_1221	20.1351731980147	-0.607056620646884		gene_1221	15.8660817785109	-0.669931479874234		gene_1221	20.1332235992103	0.0965053003605216		gene_1221	20.9092727429384	0.756246237619461		gene_1221	0.46588816574164	-0.949928063045303
gene_1222	7.81091008316438	0.617686513247635		gene_1222	11.0152519060675	0.0736452493155802		gene_1222	6.03077209408227	0.75578952649087		gene_1222	9.92327840334048	1.41914785343412		gene_1222	9.69511851027636	1.13820899558767		gene_1222	7.71434948042183	0.618377225285183		gene_1222	0	0
gene_1223	25.3495523162587	-0.710105977322783		gene_1223	19.0760940360685	0.877831418490744		gene_1223	12.5734560864845	-0.292671900448168		gene_1223	13.5555869843712	-0.675606011824849		gene_1223	22.5508551055332	-0.136304357675959		gene_1223	12.4813868689823	0.712577529916304		gene_1223	0	0
gene_1224	11.0460621889551	2.02263731253192		gene_1224	4.74385529716535	1.52464381358659		gene_1224	1.73259708586705	0.171404684887591		gene_1224	3.63428743555373	2.6171761121583		gene_1224	2.02965178739746	0.824946631840786		gene_1224	0.566539428892338	0.658453695056185		gene_1224	0	0
gene_1225	6.02484311943771	0.971067499218809		gene_1225	15.3857768998043	1.2399029401032		gene_1225	7.22380279331843	-1.51805723014798		gene_1225	6.09079346080913	0.490658393477415		gene_1225	10.0036623030511	0.815833889493513		gene_1225	6.93988872988803	-0.780887366085069		gene_1225	0	0
gene_1226	12.0914326940083	-0.46281942619827		gene_1226	15.3804130735544	-0.370039698871587		gene_1226	25.523467921311	-0.682918506882111		gene_1226	13.2374905895342	-0.781640719717824		gene_1226	10.6398607298665	0.758256916042259		gene_1226	39.2783602907123	-0.291708248834164		gene_1226	0	0
gene_1227	83.455133160473	1.40770731778306		gene_1227	116.556507461738	0.476369660154556		gene_1227	55.3551161039786	1.25437117856752		gene_1227	77.4691091366129	-0.153254049057958		gene_1227	94.834860976238	1.15521089542301		gene_1227	76.1695314164009	0.993562145740323		gene_1227	3.4458611359424	0.724935414693356
gene_1228	503.74199605948	-0.288195835863648		gene_1228	606.800529241895	-0.0496726231665373		gene_1228	431.492871786365	-0.604679218708549		gene_1228	537.591498335761	0.472669719157212		gene_1228	562.151043008891	0.585255551180571		gene_1228	389.791437409732	0.14572250997244		gene_1228	127.278162209732	-0.158536986405315
gene_1229	18.4214344600333	0.660634039148426		gene_1229	26.0988073226441	0.183940952432889		gene_1229	15.7054896756997	-0.552726447389884		gene_1229	14.5000194537156	-0.541194522422689		gene_1229	16.4777048624143	0.0609163080065051		gene_1229	23.1077477669712	0.695186296864365		gene_1229	0	0
gene_123	19.1167118083611	1.042716695855		gene_123	38.9338029692186	0.359685328585969		gene_123	37.3089474394534	-0.618585215011055		gene_123	18.6477325668716	-0.642928534936804		gene_123	33.7276634750432	2.42272114922368		gene_123	23.6653656806241	0.481322732846847		gene_123	0.587947920334179	-1.12160949696148
gene_1230	26.2787110811557	0.0925378621425298		gene_1230	8.11727965265202	-0.151145678367311		gene_1230	11.2566102470035	1.90099123390646		gene_1230	23.3578365352489	-0.0323321266040724		gene_1230	41.5757413430038	-0.262172759542792		gene_1230	28.6093687663791	-0.480831681303746		gene_1230	0	0
gene_1231	15.0628043644464	0.370705827368589		gene_1231	16.5351773046771	-0.0507863300470138		gene_1231	11.8269211775468	0.278889140650669		gene_1231	15.6220883521309	-0.462261702820526		gene_1231	13.4925829545532	0.580626540018288		gene_1231	31.8113494514754	0.0718981179738267		gene_1231	0	0
gene_1232	6.08259684280407	-0.193453804515115		gene_1232	7.55381715354995	1.12125658272854		gene_1232	9.49230076622399	0.129728655165704		gene_1232	7.29113058234735	2.97632582519438		gene_1232	6.30196770966026	2.36514483817693		gene_1232	4.36975293905706	2.03579881881614		gene_1232	0	0
gene_1233	10.4602789899866	2.63506857436407		gene_1233	10.307698872827	0.613957150912709		gene_1233	7.20154861432519	2.02142185747274		gene_1233	5.37494245703154	-0.507928725048634		gene_1233	7.78197787865114	0.635105960872378		gene_1233	8.68985342836221	-0.392809646069933		gene_1233	1.14393933244086	0.737774575322836
gene_1234	25.7280042766994	-0.657290556265777		gene_1234	38.4569912960087	0.286004807865231		gene_1234	28.3834056901517	-0.579193064236875		gene_1234	26.1708212273942	0.0608674016784794		gene_1234	45.931472077597	0.162321303362273		gene_1234	23.1336729055708	-0.328747823869046		gene_1234	10.5552032911666	0.87750364342691
gene_1235	6.33619086656331	0.940537574640891		gene_1235	14.3612023815857	0.528205946490819		gene_1235	5.68036822695403	-0.918007622498179		gene_1235	14.8333400329703	-0.438841371942434		gene_1235	13.264948488162	0.490235678157784		gene_1235	5.85303209126064	0.57077699209915		gene_1235	0.340828729573665	0.749883869495204
gene_1236	4.13552026235123	2.41443627208019		gene_1236	6.3432216807007	-0.0428561999822026		gene_1236	17.5491752270088	1.555634166252		gene_1236	10.081502865552	-0.606129613455086		gene_1236	9.82589451887478	-0.344809573175701		gene_1236	7.06135560759055	0.74091743594678		gene_1236	0.46588816574164	-0.949928063045303
gene_1237	1.68588616311304	1.03862747951822		gene_1237	2.25468764684193	0.459276932441664		gene_1237	2.0620852116196	-0.373061926254671		gene_1237	2.07506556509877	-0.778547301062792		gene_1237	6.19865834274994	-0.0262142859136994		gene_1237	2.13859915957495	2.39977220158634		gene_1237	0	0
gene_1238	10.9348120488998	-0.875855178851202		gene_1238	10.1414383410902	-0.202028582580836		gene_1238	5.83540687574252	-0.390950133785396		gene_1238	4.88636301669275	-0.310738515415543		gene_1238	6.8386910314234	2.32862364599172		gene_1238	8.61538057013085	0.724091175486731		gene_1238	0.0852071823934164	0.227019381253042
gene_1239	51.0845708392351	0.416019486743057		gene_1239	62.4446562830028	0.153691836286428		gene_1239	22.8699504007856	-0.237682029557628		gene_1239	65.9744869911396	0.432079155919845		gene_1239	113.892516138416	1.89894300805092		gene_1239	33.3619026795549	-1.30874590337702		gene_1239	0.255621547180249	0.595735747080933
gene_124	6.10286717651352	0.902771155555171		gene_124	30.9266803803189	0.724466874437239		gene_124	8.30057033992102	1.82603616941308		gene_124	18.671228072865	-0.292318988535128		gene_124	21.7525338748457	2.45082584511287		gene_124	13.9163022145682	0.574708614747054		gene_124	5.42516162708417	-0.571459312191565
gene_1240	10.4060233628735	0.240909100912145		gene_1240	36.3976166025889	-0.110635451833071		gene_1240	23.6600143758757	-1.05403764509429		gene_1240	15.4287975014695	-0.136933723502961		gene_1240	37.5927062910566	-1.12223607574476		gene_1240	17.2820642522061	0.227295080106461		gene_1240	0	0
gene_1241	6.2729520864869	0.407967896398434		gene_1241	14.6042050412679	-0.21052002550974		gene_1241	6.03371943913379	-0.0477724822539781		gene_1241	6.33716570745717	-0.717944760809793		gene_1241	9.33636065470222	1.34953457941701		gene_1241	23.0129024540517	-0.0110514634960405		gene_1241	0	0
gene_1242	0.466734339975772	-0.951191394550246		gene_1242	2.36043942985953	-0.303857253278698		gene_1242	8.04539509859701	-0.710835461125261		gene_1242	3.90930379818344	0.0198152701827696		gene_1242	2.49032220357395	-0.135061501504696		gene_1242	2.19385189305315	-0.464073913428144		gene_1242	0	0
gene_1243	24.7299972397741	0.674012244920557		gene_1243	22.7170586218531	0.38412527823172		gene_1243	25.5654671817442	0.255582940731056		gene_1243	15.7475059920637	0.71863713044962		gene_1243	27.3307760324889	1.64432015199194		gene_1243	38.1044320319011	0.92997078338069		gene_1243	0.303695504032807	-0.684720916430889
gene_1244	69.3008503593828	0.189200817054283		gene_1244	97.8766296340157	-0.697334231385988		gene_1244	64.6441303442522	-1.19751372507316		gene_1244	58.5774980760763	-0.699868461429272		gene_1244	114.234548823704	-0.996636157115102		gene_1244	49.8295823959834	-0.482868819555535		gene_1244	27.5286636156783	-0.0453455161334359
gene_1245	1.88497568013877	1.37775385379996		gene_1245	5.9299381929044	-0.857724595008962		gene_1245	0.777791896122705	-0.682943571780035		gene_1245	4.25950447673495	0.290737921897964		gene_1245	6.70626207308103	0.128359154381363		gene_1245	5.56451283342187	0.717347102740498		gene_1245	0	0
gene_1246	21.0556148946547	-0.48420024148912		gene_1246	26.2848649551834	0.344420205544597		gene_1246	23.5558383078371	-0.438585242443138		gene_1246	16.3894640964474	0.0378383931133675		gene_1246	30.5225609148417	0.130249606571209		gene_1246	22.3333885540815	0.180056314888213		gene_1246	1.27980989999289	-1.11044445492502
gene_1247	7.14905703167874	-1.71726857359192		gene_1247	9.13341177576663	-0.696316483744914		gene_1247	7.27332482045996	-1.51665589410047		gene_1247	5.89679705046007	-1.15938705847932		gene_1247	5.6702289078415	1.27349724036104		gene_1247	6.68722205879321	0.238245558741702		gene_1247	0	0
gene_1247.1	0.424020951906738	0.885997469815928		gene_1247.1	0.709496727387045	-0.665022317985397		gene_1247.1	0.386701339358036	0.82652015982697		gene_1247.1	1.61490704709869	-2.08059425642479		gene_1247.1	0.955748002718604	-0.0946041087988872		gene_1247.1	2.52577457705707	1.32274198440494		gene_1247.1	0	0
gene_1248	14.8129847544956	0.552372981627351		gene_1248	29.0582900538966	-0.825173391129789		gene_1248	21.1790702854682	-0.0312332379530273		gene_1248	24.8203813771788	-0.415675211512535		gene_1248	23.0268889730737	0.412576056792674		gene_1248	37.2613585664163	-0.51303034501928		gene_1248	0.142126208150686	-0.360928788096184
gene_1249	72.0802895465142	0.204569776791285		gene_1249	194.443030107506	-0.882662669295283		gene_1249	93.2390769696924	-0.0648189379085009		gene_1249	57.3672760086909	0.109278516853226		gene_1249	81.3886001180831	-0.194863131200635		gene_1249	96.0995842213633	0.497153235719938		gene_1249	27.9703844697011	-0.0536303443582425
gene_125	3.35982161075804	-0.326838326798119		gene_125	12.1528063134261	0.0269370626308077		gene_125	4.36366064309589	-0.88532983829773		gene_125	4.90831478396741	-1.31693346520958		gene_125	6.17526873370334	-0.947295414356654		gene_125	3.81858890805434	1.16935263074188		gene_125	0	0
gene_1250	15.6451919179073	-0.0102509124891979		gene_1250	23.0466102419057	0.206345533913614		gene_1250	16.9132637284488	-0.0425339603413551		gene_1250	14.7274127595319	-0.836032261531591		gene_1250	16.9466776845367	0.755479655593227		gene_1250	16.97088469919	-0.973335278838036		gene_1250	2.48911622581936	1.46801189905507
gene_1251	0.588688521195374	0.807024741592062		gene_1251	6.09716234792777	0.433326210255478		gene_1251	3.07619697157087	1.32160148851248		gene_1251	8.42696952492067	1.30813888185153		gene_1251	7.5219169195515	2.1740267525937		gene_1251	7.76715277466379	1.3115909063831		gene_1251	0	0
gene_1252	1.71636301964217	-0.312579360488525		gene_1252	6.80066955679528	0.982728061211634		gene_1252	5.14741841540425	-0.25436201729607		gene_1252	6.33224265633428	0.124616374686631		gene_1252	10.637443300387	0.220194162690196		gene_1252	6.30627363883416	0.89911616531398		gene_1252	0.303695504032807	-0.684720916430889
gene_1253	34.9828012694313	-1.31479398556223		gene_1253	46.9416378283148	-0.818777028451645		gene_1253	37.2012796033653	0.379233787491418		gene_1253	23.0207155188056	-1.29586116612807		gene_1253	50.4367212656895	-0.676211282448246		gene_1253	55.2557076918906	0.299091945842605		gene_1253	1.53916733954889	-2.02798017164253
gene_1254	1.04581290075476	1.62836571157319		gene_1254	16.0865820357897	1.20805704720554		gene_1254	3.67987047281733	-0.172672117786062		gene_1254	10.7732114516735	0.723395060952819		gene_1254	12.512461072604	0.760194362815667		gene_1254	29.2006761796746	1.41401015440318		gene_1254	0	0
gene_1255	0.418826635444561	-0.416690760734872		gene_1255	8.32433479964394	0.815616320951948		gene_1255	1.07533498320876	0.732008745555334		gene_1255	9.72626190883791	-0.0573987450428319		gene_1255	16.7052127837798	-0.0207018092498105		gene_1255	15.671268828026	2.41367327574905		gene_1255	0.263080661552657	0.609907470522819
gene_1256	0	0		gene_1256	0.0805811971500098	0.215569754346076		gene_1256	0	0		gene_1256	0	0		gene_1256	0	0		gene_1256	0.471834843464451	0.958783063840953		gene_1256	0	0
gene_1257	1.72482752585087	2.15369349911533		gene_1257	0.0805811971500098	0.215569754346076		gene_1257	0	0		gene_1257	0.27337402742148	-0.629238219650481		gene_1257	0.229977359553283	0.545923624219365		gene_1257	1.41380836852207	-0.631947695577108		gene_1257	0	0
gene_1258	7.9316090718947	-0.204056297311789		gene_1258	15.9545850361725	-0.207530394217091		gene_1258	8.51431898594633	-1.57298363628624		gene_1258	8.99488035999517	0.331967966987605		gene_1258	7.98492842323098	-0.0676178717874935		gene_1258	4.85324055054356	0.269501494949398		gene_1258	0.46588816574164	-0.949928063045303
gene_1259	11.8971964906788	0.353834271720235		gene_1259	26.183369245758	-0.650062987501691		gene_1259	21.3652343679556	-0.458938766690066		gene_1259	17.7384534438777	1.08863534823472		gene_1259	15.1472027616842	1.48554772311835		gene_1259	25.6712965953017	1.16269142250105		gene_1259	2.54437042206634	-1.32478974525022
gene_126	6.20651502696413	0.499314390274751		gene_126	15.5484454299304	0.307767478181753		gene_126	11.9272297324076	-0.389696839847443		gene_126	5.31997857849549	-0.776666934908764		gene_126	11.6656039131043	0.316606334765118		gene_126	15.4929783130109	0.162599676537571		gene_126	0	0
gene_1260	29.551225136143	-0.675488130219175		gene_1260	41.6106755730007	-0.578861233797103		gene_1260	33.6952477352015	-0.62479273481372		gene_1260	21.7033434717397	-0.788926405203712		gene_1260	38.5771360894402	-0.934415968044806		gene_1260	18.6450407247946	-0.257814800417138		gene_1260	0.479082611734578	-0.250934370960485
gene_1261	12.368823075664	1.19123891990222		gene_1261	32.8496093256831	0.285667918563653		gene_1261	13.4442098983713	0.174851665306818		gene_1261	17.4300245315883	0.819465856081025		gene_1261	27.5476859101004	-0.132892647231704		gene_1261	19.3158460033335	-0.0806998166383533		gene_1261	1.55546330775262	2.03946361846191
gene_1262	12.019279213578	0.579813508209497		gene_1262	13.1967247008323	0.10372669528828		gene_1262	4.86375038964862	1.29374491978368		gene_1262	6.33065417351101	-0.052563261768516		gene_1262	7.58687393047432	1.07138085548504		gene_1262	10.3938876196832	0.806641237781689		gene_1262	0	0
gene_1263	78.4871468625958	-0.467468833405904		gene_1263	129.079122613826	0.356610445087756		gene_1263	65.6984293824097	-0.15928190007029		gene_1263	90.5982375334424	0.356232975751521		gene_1263	106.188142539355	0.548434138027474		gene_1263	79.155745774933	0.0324947526777047		gene_1263	0	0
gene_1264	6.53897344615814	-0.456446277492241		gene_1264	4.99288643754929	-1.09219535157533		gene_1264	17.300679341152	-0.587435703318787		gene_1264	6.26851766620659	-0.598052643993938		gene_1264	5.97930201807866	0.704471428137115		gene_1264	1.12289906255119	-0.290092574814631		gene_1264	0	0
gene_1265	6.25422076829226	-0.0662054353455293		gene_1265	12.7368484922373	-1.12538311509063		gene_1265	8.87646479306619	-1.46652870076936		gene_1265	8.86081634800577	-0.511062878796976		gene_1265	16.3329225984087	0.946215646985465		gene_1265	14.1051328094122	1.52304837549688		gene_1265	0.260594290095187	0.605199013575912
gene_1266	0	0		gene_1266	0	0		gene_1266	0	0		gene_1266	0	0		gene_1266	0	0		gene_1266	0	0		gene_1266	0	0
gene_1267	0	0		gene_1267	0.105972795196004	-0.27732493129137		gene_1267	0	0		gene_1267	0	0		gene_1267	0.280951886884105	-0.64330557423296		gene_1267	0	0		gene_1267	0	0
gene_1268	0	0		gene_1268	0	0		gene_1268	0	0		gene_1268	0	0		gene_1268	0	0		gene_1268	0.240103290857531	-0.299882274835623		gene_1268	0	0
gene_1269	9.10408178033278	2.36959113267437		gene_1269	13.4532321932371	-0.693511224192556		gene_1269	4.97965637662926	-1.18903638087287		gene_1269	9.8392782905608	-0.808476244916355		gene_1269	7.10434529568102	-0.279850197816975		gene_1269	16.5421561587761	0.292616251802017		gene_1269	0	0
gene_127	14.9078668958122	0.443913138480486		gene_127	31.2193085854199	-0.231121760850536		gene_127	20.2971127055553	0.490341945503509		gene_127	15.0058420957865	-1.11048438357972		gene_127	17.3498600901324	0.559511760964452		gene_127	26.1740269036854	-0.202799825399945		gene_127	0.955479397765258	0.0349765598714281
gene_1270	11.6919302614951	-1.88232434552233		gene_1270	18.9615140446178	0.945654082082231		gene_1270	10.9860136572704	-0.991685570185264		gene_1270	12.1569995250961	-0.245719761262914		gene_1270	29.8688357837588	-1.39030002905734		gene_1270	22.8934467428741	-0.574893071196949		gene_1270	0.267931785448488	0.619050068707501
gene_1271	13.708461217423	-0.665259221780196		gene_1271	23.1615825643744	-0.922079496092845		gene_1271	7.85834159484892	-2.39752703241442		gene_1271	18.0686724319413	-1.95268086796161		gene_1271	17.4326518428379	-0.427277099769485		gene_1271	24.00117547198	-2.11719099436758		gene_1271	0	0
gene_1272	7.56133937763287	0.280577732303066		gene_1272	19.5067058282313	0.499543723867375		gene_1272	7.77977550716689	-1.0730945859269		gene_1272	8.14644722728469	-0.657447266972144		gene_1272	7.40610153543227	0.307088752319404		gene_1272	9.90174026799934	-0.867818655134425		gene_1272	0.401897678172732	0.85103567166837
gene_1273	79.8179207782993	1.400562072713		gene_1273	30.2088149258744	-0.281350442651068		gene_1273	26.0351742801967	-0.333875020634149		gene_1273	21.9443714556169	0.480211764076749		gene_1273	29.8447481307358	0.843714595582456		gene_1273	66.8045951187069	-0.744881822769948		gene_1273	8.39927877089814	-0.429848977309101
gene_1274	16.4885603372823	0.561838467952301		gene_1274	13.3523413205339	-0.319751490694592		gene_1274	7.3428248228792	-1.05173529217033		gene_1274	10.3793645745589	0.282790271222809		gene_1274	11.897035326675	0.278414930659114		gene_1274	11.0411722136505	-0.187923928231731		gene_1274	0	0
gene_1275	28.4981013420439	-0.608888591708834		gene_1275	36.8260415977058	-0.97559598755019		gene_1275	23.1229646104744	-0.210447223149563		gene_1275	23.3235839431251	-0.158529569532972		gene_1275	20.183373177968	0.511970341410114		gene_1275	24.4564177432495	0.160751160106288		gene_1275	0.46588816574164	-0.949928063045303
gene_1276	0.640998375204024	1.19029673721225		gene_1276	0.841395456539127	0.665781339780817		gene_1276	0	0		gene_1276	0.260705468706382	-0.605409881723864		gene_1276	0	0		gene_1276	0.360155005797575	0.782668571839916		gene_1276	0	0
gene_1277	17.8236583983533	4.79249448580943		gene_1277	3.86388679899422	2.5439471210716		gene_1277	0.465904044003256	-0.52038470497225		gene_1277	1.26744060479636	1.09148366142842		gene_1277	0.157974026361309	0.396102539560493		gene_1277	3.7340419869309	0.797386137816325		gene_1277	0	0
gene_1278	35.7214065614626	-0.0604216033847093		gene_1278	25.0349417674909	-0.499530920084691		gene_1278	13.1689067465294	0.517494398657977		gene_1278	14.5255036572933	-1.10635325154624		gene_1278	16.048350637094	0.738213985789925		gene_1278	16.8029525675949	1.03872162092207		gene_1278	0	0
gene_1279	18.4541998705729	0.557907447565557		gene_1279	25.7232269624603	-0.241313385084374		gene_1279	15.3242494115321	0.17131435982216		gene_1279	15.119274682288	-0.330753623505361		gene_1279	23.8593121149324	-0.403147678110922		gene_1279	23.6344650062871	-0.276384119873006		gene_1279	0.0852071823934164	0.227019381253042
gene_128	0.171682703007355	0.425851782607279		gene_128	0.574260267043103	0.676182402145041		gene_128	2.57045636790426	0.214679965187989		gene_128	0.569118090251452	1.09642121583738		gene_128	0.750218179308912	0.311659411362115		gene_128	1.59931947683047	1.11070941389685		gene_128	0	0
gene_1280	4.20060905978195	-3.23284769947083		gene_1280	1.64500299926108	-2.10097966498172		gene_1280	16.2876692706119	0.273349791991017		gene_1280	0.647051663903718	-1.19793037267815		gene_1280	0.114486232364157	-0.297452592321697		gene_1280	0	0		gene_1280	0	0
gene_1281	1.25556614240187	-1.43926401754611		gene_1281	1.61439965996753	-0.0615955950809314		gene_1281	1.97301739318623	-0.618748964869711		gene_1281	1.3584048152559	-1.58251922885054		gene_1281	3.09080454329321	-0.738882406582618		gene_1281	2.30375447049976	-0.0595685233885838		gene_1281	0	0
gene_1282	9.6782240005913	-1.44973394480342		gene_1282	18.8564716882369	-0.833729269333708		gene_1282	9.10588197685577	0.41591623285001		gene_1282	10.4867514178667	-0.624086603420374		gene_1282	12.9706338104253	1.48112830276387		gene_1282	12.0666366279954	0.303479974904517		gene_1282	0	0
gene_1283	7.92902080946713	-0.228906757449999		gene_1283	14.542585557642	-0.842024184148957		gene_1283	5.78133332688409	-0.00120115751026534		gene_1283	6.67757115060349	-0.920167311246324		gene_1283	8.61713385867664	0.797192770816829		gene_1283	8.44156968488566	0.349931280869128		gene_1283	0	0
gene_1284	51.5264868599174	0.441572939344514		gene_1284	114.177221301671	0.022913250210077		gene_1284	74.0518777221431	-1.05889185592346		gene_1284	62.8498337256528	-0.47485893975428		gene_1284	90.5878519289887	0.360018589147072		gene_1284	61.8254868933728	0.172685320434371		gene_1284	34.0487764145859	-0.72334973385432
gene_1285	0.484516839573209	0.977487787888515		gene_1285	1.93879831230683	-1.45526355961613		gene_1285	0.624840934472699	0.00885793055132088		gene_1285	0.348109554717928	-0.762322542353341		gene_1285	0.227833940487785	0.541681233884557		gene_1285	0.184263372024093	-0.452623628439578		gene_1285	0	0
gene_1286	32.154781355326	0.471807947403475		gene_1286	42.7150477570665	0.143094141900812		gene_1286	25.7774579946849	0.355532838078115		gene_1286	31.6487286175531	-0.841789061498881		gene_1286	33.09677021007	1.71059280410643		gene_1286	35.2143660371116	-0.0224600609206252		gene_1286	1.15609359287618	0.806723490556122
gene_1287	2.32871635111424	-0.422414613733716		gene_1287	8.68136298833753	-0.145310858444493		gene_1287	2.94753205970655	-0.242396312852281		gene_1287	3.47985413819122	0.0948574799530363		gene_1287	2.8347199449102	-0.183205123303191		gene_1287	6.12918389517603	-0.389955267573213		gene_1287	0	0
gene_1288	44.9759992957178	-2.85649267385568		gene_1288	66.0873568404774	-1.35002835340144		gene_1288	147.606269182342	-2.02187879131908		gene_1288	46.5494285543875	-0.301642406110243		gene_1288	40.9711817738138	-0.379388846700346		gene_1288	47.2120419292561	-0.69527274743168		gene_1288	0.713753497631981	-0.300590096936225
gene_1289	2.55970626944524	0.568792431848332		gene_1289	18.2307058740377	-0.931252381992765		gene_1289	14.2996261645969	2.02045296009008		gene_1289	8.27208600568744	-0.302377567268131		gene_1289	8.82141258778927	1.15090709371772		gene_1289	6.15979635448808	-0.0779647605526347		gene_1289	0	0
gene_129	0.169608380762695	0.421389489764805		gene_129	0.588811062597813	0.316118167367666		gene_129	2.42913999608354	1.93740836955651		gene_129	1.2812520311118	-1.51814928422927		gene_129	1.09742616984049	1.6757492539476		gene_129	0.891699421891212	-0.488374629644185		gene_129	0	0
gene_1290	5.97896129629274	2.66146880111657		gene_1290	3.15414764911446	0.0844032721114539		gene_1290	0.630646560542228	0.895985513583046		gene_1290	0.781923916574936	0.802113865091589		gene_1290	2.94672558842285	2.43903944145392		gene_1290	0.66608092135762	1.22166790928492		gene_1290	0	0
gene_1291	4.14987165927722	-0.649347376096682		gene_1291	4.37376520310916	0.786854467957068		gene_1291	11.8994087540964	0.780623625540781		gene_1291	2.44974839172932	0.0514076540309102		gene_1291	11.9862660683916	-1.16461481475736		gene_1291	2.86168942922625	0.326712036985814		gene_1291	0	0
gene_1292	8.09290530386439	0.0078279676599471		gene_1292	15.7414235754321	0.86206102084401		gene_1292	11.7772012642941	-0.500803365378813		gene_1292	9.45630133265746	1.00821864373549		gene_1292	13.4567921382488	0.733238986620444		gene_1292	12.7409379974428	0.244169359345139		gene_1292	0	0
gene_1293	5.07645402490366	-0.796717314140736		gene_1293	7.37674612673922	0.0846306009440895		gene_1293	2.94576394942688	-0.164182672922854		gene_1293	2.325467013622	-1.01962454720693		gene_1293	2.96561850868676	0.769032193740567		gene_1293	2.98721644399705	-0.50235058709064		gene_1293	0	0
gene_1294	1.58414678718138	0.742496224683953		gene_1294	0.668376733679248	1.22450553464247		gene_1294	0.0607819297287534	0.165511766745874		gene_1294	1.91341153353544	-1.80275017808391		gene_1294	0.55795844946321	-0.0073068854675857		gene_1294	0.0558399188334378	0.152741353603954		gene_1294	0	0
gene_1295	26.4855275981688	-0.328365510810772		gene_1295	21.7821979221524	-0.93127491132981		gene_1295	20.6261605369029	-0.208716081295517		gene_1295	20.655852461286	-0.531291360253372		gene_1295	27.2386128321712	-0.498103447977867		gene_1295	29.9182052674026	0.347340657492935		gene_1295	0.931776331483281	-1.51780613599385
gene_1296	7.40571887553921	-0.473510047080775		gene_1296	21.1397233441557	-1.40246217264799		gene_1296	26.3515649422469	-0.544720673676616		gene_1296	13.5741739450214	0.377427128179089		gene_1296	10.435253956565	0.220308069165695		gene_1296	15.2846041754447	-0.16023136614629		gene_1296	0	0
gene_1297	37.1147674969709	-0.432991308685342		gene_1297	58.7472007925546	0.326206749544783		gene_1297	31.9806727713458	-0.602037082057609		gene_1297	32.904084470506	-0.0406211061367734		gene_1297	47.8681388564123	-1.40860343990465		gene_1297	41.595687590589	-0.243995006980901		gene_1297	0.931776331483281	-1.51780613599385
gene_1298	1.72192571085121	1.26017680403073		gene_1298	2.25837626477209	-0.50300645505107		gene_1298	1.78353572020267	-0.310727010708299		gene_1298	3.71328853181429	-1.76916922119693		gene_1298	1.74596203460399	1.04726813960334		gene_1298	2.00169358596935	0.768502133162621		gene_1298	0	0
gene_1299	0.881717449984944	1.46646262644863		gene_1299	5.8723626348216	0.322795542790449		gene_1299	1.02288228313544	0.887028517433737		gene_1299	2.57695879382179	1.1783720200148		gene_1299	2.42755939584089	1.48822288318556		gene_1299	1.55189516848119	1.36088991894966		gene_1299	0	0
gene_13	0	0		gene_13	3.00295108905536	2.48692706836775		gene_13	0.820431606772586	-0.803984081940823		gene_13	0.798278023926482	-0.51816300725655		gene_13	2.60518239620811	-0.46775679571405		gene_13	0	0		gene_13	0	0
gene_130	14.5006833768712	-0.50945734143315		gene_130	25.6693464069227	0.541456873334161		gene_130	13.1670701374634	1.26360104345731		gene_130	4.32200852228756	-0.421149526137096		gene_130	6.79062732984845	0.808778539756541		gene_130	5.82293573364147	1.56351578814483		gene_130	0.0876935538508856	0.233135979246061
gene_1300	192.078280606234	1.20049977439756		gene_1300	223.588044582752	0.418030996448285		gene_1300	120.427624711255	1.54720594164841		gene_1300	75.3073372079485	-0.222563169734946		gene_1300	98.6506093283138	0.55417679281099		gene_1300	128.979810866791	2.35446168635342		gene_1300	1.10219069627011	-1.09468116927726
gene_1301	6.27510313496256	-1.26902970758144		gene_1301	4.48403048902793	0.225954446032895		gene_1301	12.3825954456183	-1.23453091269847		gene_1301	3.26323080231045	-1.22583401597834		gene_1301	4.09948751715494	-0.400598656857146		gene_1301	2.9228426273749	-0.200611807748287		gene_1301	0	0
gene_1302	28.2834242855512	-0.736579950290611		gene_1302	32.4462115053888	-0.347079354920526		gene_1302	21.9250189992793	-0.58025768780376		gene_1302	14.3343377692952	-0.555384092369457		gene_1302	25.2818254640014	0.797090255676759		gene_1302	13.5276653413609	-0.132883945004312		gene_1302	0.470865024907766	0.95734264315498
gene_1303	0	0		gene_1303	0	0		gene_1303	0.328735950978972	-0.728984413475403		gene_1303	0.0451752044272887	0.124791852319456		gene_1303	0.228972464728313	-0.543936226180401		gene_1303	0	0		gene_1303	0	0
gene_1304	15.7645133478446	0.100033875877286		gene_1304	12.5034072693241	0.153241497648543		gene_1304	12.186345073341	-0.302332033934293		gene_1304	13.2125567451517	-0.023114762513232		gene_1304	17.1899150121311	0.183141979974646		gene_1304	9.90424728369714	-0.575649103396358		gene_1304	0.0852071823934164	0.227019381253042
gene_1305	4.88428989656516	2.08508640669322		gene_1305	5.6115110880419	-0.918186305030102		gene_1305	9.21711903719221	-0.492300729732882		gene_1305	4.35177375758832	1.45195244206756		gene_1305	5.71607588615869	1.80561840210732		gene_1305	6.2787028030782	0.210351007102967		gene_1305	0	0
gene_1306	0	0		gene_1306	0	0		gene_1306	0	0		gene_1306	0	0		gene_1306	0	0		gene_1306	0	0		gene_1306	0	0
gene_1307	26.5121132407422	0.315213270906359		gene_1307	27.636415512118	-0.557859810006691		gene_1307	12.0179355022827	-0.340249989000442		gene_1307	13.8664929379808	-2.51978914697872		gene_1307	9.8671198824428	2.81344189460141		gene_1307	30.7542255669316	-2.39889504435893		gene_1307	0	0
gene_1308	0	0		gene_1308	0.211945590392009	-0.509838894238229		gene_1308	0.0607819297287534	0.165511766745874		gene_1308	0.124018454995642	-0.319660601727373		gene_1308	0	0		gene_1308	0	0		gene_1308	0	0
gene_1309	12.1578437225223	2.64010873505733		gene_1309	46.2451277377265	1.46881463880545		gene_1309	5.68904650403325	1.56361073937127		gene_1309	25.223209220637	2.47797507669622		gene_1309	27.9540573104223	3.68632376223088		gene_1309	9.41197227002027	1.23322028788023		gene_1309	0	0
gene_131	12.145085928993	-0.22983866512047		gene_131	17.4395103575693	-0.636482269282941		gene_131	9.67961378914889	-0.129369528631609		gene_131	5.803680433706	-1.17336274363983		gene_131	15.7814447800471	-1.64663100716151		gene_131	13.3546272794541	0.49618743742918		gene_131	0	0
gene_1310	5.71184049938675	3.63502078630957		gene_1310	12.6609425579536	-0.382025829037375		gene_1310	3.58847013880016	1.71900719991104		gene_1310	1.62366900825063	0.201957108322126		gene_1310	3.75042385438509	3.08760671469251		gene_1310	4.2822583138268	3.2576920593703		gene_1310	1.07006359040962	1.15300392776577
gene_1311	142.277828791913	-1.4794175412938		gene_1311	195.153590394488	-1.06490595330133		gene_1311	70.633696762922	0.336395476987683		gene_1311	73.811433570687	-1.1327402044965		gene_1311	124.852049184966	-0.391972317690711		gene_1311	51.0275309030661	-0.177370595470902		gene_1311	0	0
gene_1312	0.844087780731171	1.42662736184441		gene_1312	4.3219247594943	-1.62085261325872		gene_1312	2.06368169328098	0.214261744938605		gene_1312	0.867463877628387	0.421335554651195		gene_1312	1.87846917043885	0.876098373150524		gene_1312	3.24191180766486	1.49595760948781		gene_1312	0	0
gene_1313	0.962011338681248	-0.596816846663586		gene_1313	0.132735373964599	0.339674159123637		gene_1313	0.648122522122274	1.19927660771593		gene_1313	0.0747355272964474	-0.200970137286137		gene_1313	0	0		gene_1313	0.111679837666876	0.290848627522437		gene_1313	0	0
gene_1314	0.409356577278756	-0.399748543681038		gene_1314	0	0		gene_1314	0	0		gene_1314	0.223610260080487	-0.533284769210954		gene_1314	0	0		gene_1314	0	0		gene_1314	0	0
gene_1315	252.070535048275	-1.32874174541466		gene_1315	50.9711611154762	-2.7050427038735		gene_1315	5.69353921034173	-0.704862578695759		gene_1315	26.023409414805	-2.39240149508515		gene_1315	128.303885426469	-5.84395858701612		gene_1315	22.4605444730296	0.512252521433197		gene_1315	0	0
gene_1316	28.2264701095741	0.477258248623544		gene_1316	23.2429938985035	0.153562088959314		gene_1316	19.1692606631844	0.322557286216065		gene_1316	17.3754012445246	-0.670493391389084		gene_1316	21.9276570622357	0.374848722742049		gene_1316	22.915766228752	0.203654573823486		gene_1316	0.607391008065614	-1.14716471244978
gene_1317	10.6972229091128	0.227703523999638		gene_1317	8.92475574746516	0.418549911923781		gene_1317	5.99903673675808	-0.0897095004443903		gene_1317	11.8002766097908	1.73193840562563		gene_1317	4.18935438935793	1.18872520188072		gene_1317	12.2069998279422	-0.0928206118523953		gene_1317	0	0
gene_1318	22.7941712389932	0.162486901366066		gene_1318	25.1814321610855	0.950236427258562		gene_1318	18.8487313457162	0.635641389324349		gene_1318	14.3687925448047	-1.7961617461506		gene_1318	24.16243904376	-0.774598067030358		gene_1318	18.1047371283455	0.3444052111629		gene_1318	0	0
gene_1319	11.2913295369092	0.327308270648816		gene_1319	17.4474498209001	0.352722076488231		gene_1319	11.2706278739873	-0.251465978018334		gene_1319	12.47394202968	-0.166214278298926		gene_1319	17.3706898064479	-0.548523337756667		gene_1319	17.833552809607	-0.513502435411926		gene_1319	0	0
gene_132	21.3823893177417	0.398715079681772		gene_132	24.8718380528484	0.322680915718916		gene_132	15.305646932104	-0.774871604997634		gene_132	18.1748913684607	-0.555898188660704		gene_132	21.7559388403814	0.136812192097291		gene_132	16.2746199426207	-1.28531206427423		gene_132	0.315026944394988	0.0675368166659148
gene_1320	5.8420269511155	-0.26556763752658		gene_1320	13.0957508286115	-0.399082763266376		gene_1320	3.03490481901295	-1.14898931862054		gene_1320	4.72138462918545	-1.39075236280591		gene_1320	2.78681314135825	0.300631177280774		gene_1320	4.03210374912168	-0.145535505116998		gene_1320	0	0
gene_1321	0.384949198350788	0.82366654291727		gene_1321	2.04197686995136	0.653091652909293		gene_1321	3.96442797242976	0.841228971594701		gene_1321	0.668634543242104	0.297668148352959		gene_1321	1.33323873551885	0.168867312069528		gene_1321	2.8248564026904	-0.374569303227876		gene_1321	0	0
gene_1322	16.0906837167959	-4.61608721038475		gene_1322	24.2491918047461	-0.425811323253105		gene_1322	3.98495489820265	-0.0427906363048984		gene_1322	8.06591174508813	-0.789140821455081		gene_1322	7.44469017664541	-0.34356365454007		gene_1322	12.2025877854723	0.564727368530634		gene_1322	0	0
gene_1323	5.67885658465066	-2.21109476385587		gene_1323	13.8652284627831	-1.19172143148525		gene_1323	6.87361099305733	0.369831850415498		gene_1323	6.15470937808901	-1.16433926135828		gene_1323	3.25440865607122	1.00342925187576		gene_1323	10.9511221298813	0.454781684602982		gene_1323	0	0
gene_1324	0	0		gene_1324	0	0		gene_1324	0	0		gene_1324	0	0		gene_1324	0.34345869709247	-0.754389328742492		gene_1324	0	0		gene_1324	0	0
gene_1325	5.65454776665281	1.47602065883254		gene_1325	12.993162488498	0.125818826713405		gene_1325	8.99270705218375	-1.05472235478495		gene_1325	4.62383972920536	-0.822595002761201		gene_1325	7.53132721760513	-0.272982809264277		gene_1325	2.6166542564475	-0.266771577346574		gene_1325	0	0
gene_1326	56.2461309236202	1.047062573486		gene_1326	49.8431399712118	0.165478457137477		gene_1326	47.1726051603786	-0.329141670730656		gene_1326	37.5994409923875	-0.009038183359865		gene_1326	51.1534400343542	0.758198372534577		gene_1326	80.3859650539107	0.345605653866885		gene_1326	1.61300669162777	0.21211360470296
gene_1327	17.5469253161834	1.92516095673965		gene_1327	24.1619665948968	0.21814403413172		gene_1327	12.0928092504036	0.0797872308341743		gene_1327	23.9656028316513	0.453273971189932		gene_1327	14.8444091481095	0.593597426025209		gene_1327	14.2091379616302	0.684085858941298		gene_1327	0	0
gene_1328	0	0		gene_1328	0.16777604894125	0.41743625443857		gene_1328	0	0		gene_1328	0.0747355272964474	-0.200970137286137		gene_1328	0.0598222332178809	0.163040689480112		gene_1328	0	0		gene_1328	0	0
gene_1329	0	0		gene_1329	0	0		gene_1329	0.209941907630374	-0.505772883247677		gene_1329	0	0		gene_1329	0.26830691947883	0.619754651939604		gene_1329	0	0		gene_1329	0	0
gene_133	8.29525120602674	-0.818462981215903		gene_133	8.6695846795661	-0.219341176401893		gene_133	7.72783527973397	0.298158589269767		gene_133	5.59205362610935	1.59067343291268		gene_133	8.32420540158991	-0.200474443576923		gene_133	3.15219295644243	-0.0980713325613658		gene_133	0	0
gene_1330	0.107670408794047	0.28136094502011		gene_1330	2.39716412709556	-1.10014910525669		gene_1330	3.99854128125835	-2.56231013194225		gene_1330	0.906875518445145	0.435109400315939		gene_1330	1.50556240037775	1.62175488043317		gene_1330	0.461017063324275	-0.473560760917057		gene_1330	0	0
gene_1331	0	0		gene_1331	0	0		gene_1331	0	0		gene_1331	0	0		gene_1331	0	0		gene_1331	0	0		gene_1331	0	0
gene_1332	0.938124334417101	0.00693113688262462		gene_1332	15.2673580475945	-1.62283509633186		gene_1332	15.2349038488166	-4.38174856484177		gene_1332	4.76319623924904	-2.1874991603962		gene_1332	7.39459573936238	-0.405073485580723		gene_1332	10.5788234656211	-0.869776998051727		gene_1332	0	0
gene_1333	5.94037928552637	-2.66213240431924		gene_1333	26.624189840652	-1.77524566222417		gene_1333	4.57259497773425	1.10310613946591		gene_1333	8.96504910904203	-0.759640951570635		gene_1333	10.6044645882701	-0.471058604177012		gene_1333	0.231731506266067	0.549386283627916		gene_1333	0	0
gene_1334	5.04276341659206	1.92619610396412		gene_1334	3.60312392503223	0.841422302504861		gene_1334	1.53711231524634	2.02652552482119		gene_1334	3.78088215029772	2.01695076594659		gene_1334	3.31604206721045	1.8096293373959		gene_1334	6.94751143221285	0.636215159162824		gene_1334	0	0
gene_1335	0	0		gene_1335	1.67355500387766	-0.982984102899024		gene_1335	2.61244872343873	-0.514618705137768		gene_1335	1.34835946713053	1.88624535795244		gene_1335	0.227833940487785	0.541681233884557		gene_1335	0	0		gene_1335	0	0
gene_1336	20.7494034409148	0.331706436575731		gene_1336	33.488054322257	-0.25114806567187		gene_1336	11.0470633219215	0.556889769590976		gene_1336	11.4014103672486	-0.827141712454081		gene_1336	21.1739807492619	0.498865565984008		gene_1336	16.1128269525204	-0.0913853917354621		gene_1336	0	0
gene_1337	31.3086200058782	0.334571553396401		gene_1337	51.7572469119775	-0.0276284144914131		gene_1337	27.6544761850722	-0.234798613952874		gene_1337	34.1827369485348	0.0629616528506787		gene_1337	35.6384928026036	0.736849250915556		gene_1337	34.9374105333391	0.375029353307913		gene_1337	11.3498199475605	-0.417895655700958
gene_1338	5.27035924188125	2.59781876297592		gene_1338	14.6038355245298	-0.128317714447001		gene_1338	7.69227979986313	-0.724388611994004		gene_1338	6.51448697995666	-0.812181091183887		gene_1338	8.49556791659355	0.954639720265403		gene_1338	6.95068806603257	-0.327198792927526		gene_1338	0.227333390544102	-0.133909406843142
gene_1339	11.966952076506	-0.5826375379355		gene_1339	20.5900365440655	-0.524029966856977		gene_1339	9.60162788227252	-1.4266689127977		gene_1339	9.25080668426929	-0.793775248959667		gene_1339	14.8506272556143	0.858076604300456		gene_1339	9.63487729942382	0.0535246587408282		gene_1339	1.23547183551609	-1.79532795226482
gene_134	5.04577286068343	0.118777107432926		gene_134	11.4883968688492	-0.423983219433967		gene_134	11.6245501096175	0.01038109474444		gene_134	8.25307141043545	-0.668409392639043		gene_134	11.0391913035655	0.244598882823747		gene_134	13.7246533419089	-0.23263581892289		gene_134	0	0
gene_1340	1.18418961652791	-0.0798574936813634		gene_1340	2.52258336188713	-1.90652815803913		gene_1340	8.37747986354707	3.3267654188145		gene_1340	2.55510696225347	0.403310387558746		gene_1340	2.59336569221266	1.35504689447716		gene_1340	2.0380603380926	-0.0328711480637131		gene_1340	0	0
gene_1341	3.98915493320849	0.70096384621022		gene_1341	6.87534093298017	1.41063121467992		gene_1341	3.29580220702039	-0.786126765059878		gene_1341	3.49011675705754	-0.743871047080771		gene_1341	6.74107249203423	-0.387381958158661		gene_1341	3.87412780890302	1.42083083050717		gene_1341	0	0
gene_1342	1.58460266126046	2.05977242287516		gene_1342	3.95179398782366	0.280607174237916		gene_1342	5.30973962266259	-1.64715094039724		gene_1342	2.4796235646957	-0.942056519612832		gene_1342	10.1512988696573	-1.80449642116926		gene_1342	3.11307431733776	0.68741811609422		gene_1342	0.133965892724244	0.342477130775086
gene_1343	8.0415235797597	1.79936001773179		gene_1343	17.5846147417627	0.39793106757486		gene_1343	8.30629008203204	-0.420164935076974		gene_1343	11.9825076678484	0.165939853308746		gene_1343	17.168258372574	1.24586681273868		gene_1343	15.1373451535681	2.17658187354038		gene_1343	0	0
gene_1344	20.9401495253006	1.26451313479891		gene_1344	49.8571139399449	0.0459116825702539		gene_1344	29.506444227399	-0.429046592172247		gene_1344	37.7455466879593	0.0220229640457679		gene_1344	42.6942451327417	0.284177275713752		gene_1344	36.8221234777598	-0.249913746722166		gene_1344	2.14306214709015	-0.70680322659561
gene_1345	3.46921506519847	0.634870100789813		gene_1345	5.58102733696233	-1.15673547100401		gene_1345	4.23788126424652	0.724935809030169		gene_1345	1.54574530464836	-0.0522647101029188		gene_1345	1.73994010594127	1.16893590026213		gene_1345	6.22346017117248	0.690333797235856		gene_1345	0	0
gene_1346	10.4748763481859	-0.243693551872127		gene_1346	9.10647534404029	0.639791715189143		gene_1346	9.65834053009516	0.224667044492533		gene_1346	9.1156388956163	-1.07395600026712		gene_1346	13.1260307855435	1.23589980791599		gene_1346	8.59522130534188	0.21827571746037		gene_1346	0.175387107701771	0.433786545470403
gene_1347	5.19421886188397	1.09191582274806		gene_1347	17.7405032797597	-0.437048525508765		gene_1347	8.87637324026585	-0.878592234243629		gene_1347	8.8467105968581	0.454250571729833		gene_1347	8.91484497367496	-0.36187984803058		gene_1347	8.37202145880408	-0.0279990802814438		gene_1347	0.835347764436429	-1.09507095812406
gene_1348	5.88222594500049	0.670317376589994		gene_1348	16.7350104686215	1.00423514351753		gene_1348	5.48086849939838	-0.325719681669306		gene_1348	2.20434677512831	-0.64510108308134		gene_1348	2.96697602077306	0.43557893389777		gene_1348	6.71618748390954	-0.51770753004976		gene_1348	0	0
gene_1349	4.78421599830694	0.702155091959713		gene_1349	4.74920480657567	-0.296899147364878		gene_1349	3.38466154843038	-1.28880973393573		gene_1349	5.01590435022501	-1.9978084537024		gene_1349	4.93694924745519	-1.32882400122997		gene_1349	6.71866583696767	-0.796792039452228		gene_1349	0	0
gene_135	13.3974461032282	0.969303351419284		gene_135	14.7594032449819	0.790797704708006		gene_135	11.3719955550318	0.322905299183046		gene_135	9.2780781286986	-0.383945935677762		gene_135	13.7523483038598	0.155792253033672		gene_135	10.628926439856	0.471032930359905		gene_135	0.566776165585464	-0.0748134459080697
gene_1350	14.5924777662144	0.0200209123697543		gene_1350	35.5343802643345	-0.353575845154023		gene_1350	10.1155054867784	-0.471719250458367		gene_1350	19.4886979442202	-0.36654729717628		gene_1350	13.3796933562131	0.0537279022605629		gene_1350	17.4790417233318	0.0738494017575291		gene_1350	0	0
gene_1351	33.6628709700944	-0.270191219217755		gene_1351	54.0791096479426	-0.545382557328449		gene_1351	35.6029567584559	-0.05257690092672		gene_1351	27.5534578410302	-0.772049697178087		gene_1351	28.3422961280146	0.245741269251376		gene_1351	38.8765974723522	0.300094166364699		gene_1351	0	0
gene_1352	2.32552051239188	-0.502273089316191		gene_1352	4.92537673717938	-0.839298763444016		gene_1352	5.45306460104028	-0.684730333419153		gene_1352	3.52043933239644	0.0246714114848319		gene_1352	5.20296274603187	0.814802514162768		gene_1352	2.21485192538335	0.618738610328746		gene_1352	0	0
gene_1353	13.7887928289948	-1.09967474471253		gene_1353	10.4604258364893	1.03454478051965		gene_1353	7.47935930966575	-0.996357233183508		gene_1353	6.16701114358253	-0.342407710312782		gene_1353	7.5489505923084	0.908300869074353		gene_1353	18.2457163028809	-0.846615865908841		gene_1353	0	0
gene_1354	0	0		gene_1354	1.72089610329046	-0.231169327209395		gene_1354	0.0699806358767915	-0.188984812110953		gene_1354	0.0747355272964474	-0.200970137286137		gene_1354	0	0		gene_1354	0	0		gene_1354	0	0
gene_1355	17.1303648744354	0.203867671961621		gene_1355	23.5471513725084	0.791178909150874		gene_1355	13.8557695870981	-1.46872553462032		gene_1355	14.6998128494656	-0.0659576725993955		gene_1355	17.1897545702936	0.568364468829449		gene_1355	6.68268991335258	-1.24063657799627		gene_1355	0.133965892724244	0.342477130775086
gene_1356	23.3790027639355	0.0771053417943257		gene_1356	26.8595078690456	-0.581254799974285		gene_1356	15.2296357241986	0.460332639180955		gene_1356	13.1839335540158	-0.983590964649922		gene_1356	15.8714517570475	1.57673180362466		gene_1356	21.733710965047	0.158061922455943		gene_1356	0.445821712183493	-0.919640165643726
gene_1357	11.6641774759191	-0.822875586640368		gene_1357	29.8067517000574	-0.0663741449489074		gene_1357	13.2114304236423	-1.02144847860222		gene_1357	17.1661598909717	-0.600755578308573		gene_1357	17.5887477370833	0.462904935888707		gene_1357	20.3859883367851	0.763041556626351		gene_1357	0	0
gene_1358	4.7735786394546	0.423914006040919		gene_1358	5.31198584139613	0.129337842547279		gene_1358	5.35154210840212	1.14680219497032		gene_1358	5.72054272227767	-0.428769360054863		gene_1358	3.99893903958231	2.07669562325379		gene_1358	2.92703498209007	-0.587697428972581		gene_1358	0.142126208150686	-0.360928788096184
gene_1359	5.29279619507504	-0.236858698235446		gene_1359	8.41573796755356	0.319895307204681		gene_1359	7.54751112209039	0.32992553755169		gene_1359	3.61842087406454	-1.67607261536638		gene_1359	7.02068119139692	1.24284295990576		gene_1359	7.31904339474662	-1.25407958037864		gene_1359	1.89531548689709	-2.26021568577632
gene_136	5.42444063461233	2.03693643008984		gene_136	8.25831191509464	-0.840821400726159		gene_136	5.34053991713291	-0.933073918496664		gene_136	4.12538412620229	-0.268711654887311		gene_136	4.22218966979047	1.85708098613806		gene_136	7.4230969091013	-1.03015317854362		gene_136	0	0
gene_1360	12.3178955383262	-0.736656640220742		gene_1360	16.7028066228019	-0.123728605554809		gene_1360	15.3166934966842	0.21001079154803		gene_1360	6.25636581988054	-1.80885672567737		gene_1360	7.91529537693796	1.0650207875428		gene_1360	6.9572218291076	0.375270357911592		gene_1360	0	0
gene_1361	7.80811980533154	0.510609184877514		gene_1361	14.7683439547297	0.196745566723442		gene_1361	10.4874204074184	-0.518945044530123		gene_1361	6.22836124158894	-1.10587055600567		gene_1361	6.4151448211089	1.58054805296722		gene_1361	13.3458461351334	1.1276537581856		gene_1361	3.92875970660166	-1.92739340231225
gene_1361.1	36.0708913289147	-0.033956575657714		gene_1361.1	57.0009082810298	0.522013255205111		gene_1361.1	28.1125673217973	-0.161011492437721		gene_1361.1	30.7273025458385	-1.19078882936724		gene_1361.1	48.5064670998812	0.207224020204666		gene_1361.1	44.1452287098865	-0.140062846545013		gene_1361.1	5.44940286208007	0.148906530688173
gene_1362	18.9708096296459	-0.00850783987759945		gene_1362	32.1230102738254	0.467458836223202		gene_1362	21.4300322906789	-0.845384473892559		gene_1362	14.2288860227147	-0.286138132283705		gene_1362	22.091873070388	0.590535767684758		gene_1362	21.1618038193271	-0.0169891826459479		gene_1362	0	0
gene_1363	10.4381933442801	0.942624604094434		gene_1363	7.0033182140591	-0.533529274706235		gene_1363	2.97627442373819	-1.14121680324421		gene_1363	8.69396414198903	0.198058815028431		gene_1363	2.86825857874246	1.50092738974649		gene_1363	3.66049570774544	1.90244778271636		gene_1363	0	0
gene_1364	8.16059214634248	-0.0457438520983134		gene_1364	11.3844670431605	-1.07481732780976		gene_1364	7.50856992634052	-0.966777341932519		gene_1364	6.99418478318266	-1.30987736027726		gene_1364	14.6997966032652	-0.332973642634221		gene_1364	13.0736840357565	0.193105069684702		gene_1364	0	0
gene_1365	14.6273862261508	0.400082996361222		gene_1365	33.5347468086119	-0.152659342864972		gene_1365	16.0518949322772	-1.87060087971595		gene_1365	15.3080217223048	-0.933630284119241		gene_1365	28.6597171993609	-0.0646358170367905		gene_1365	19.6760965513074	-0.823335687468994		gene_1365	0	0
gene_1366	15.268868215483	-0.686452744207609		gene_1366	20.0321956119955	0.628569913978113		gene_1366	12.7368108978781	-0.933300274054012		gene_1366	4.13804690062468	-0.706651476433119		gene_1366	10.2270720165633	1.54372680290483		gene_1366	6.8202939039533	-0.376266483758006		gene_1366	0.568504832602744	-1.09559343299187
gene_1367	14.7023076848609	-0.710230135329686		gene_1367	14.2889517585052	0.424628908757244		gene_1367	12.733466845951	-0.624730928773931		gene_1367	12.400518110054	0.133944565236237		gene_1367	12.6261436266105	1.56919650052767		gene_1367	13.3527297032863	-0.00660148550327724		gene_1367	0.647010605063942	0.0694227773292359
gene_1368	1.91459087000568	-0.864403255667859		gene_1368	0	0		gene_1368	2.27109143885709	0.0367709439306768		gene_1368	2.83689740366618	-2.45926265195494		gene_1368	3.79794445641862	-3.10364683852019		gene_1368	4.44069281623421	-2.58138144791065		gene_1368	0	0
gene_1369	12.3877437887747	-0.499392237340719		gene_1369	11.9363544869682	-0.0891744838271067		gene_1369	6.94637539936749	-0.707909194269413		gene_1369	9.59314481425112	-0.387218363762788		gene_1369	8.68732591342745	2.00595256746707		gene_1369	9.49405757970833	0.324983312312222		gene_1369	0	0
gene_137	17.2528151358207	1.03549933676744		gene_137	34.352870161367	0.459274607818768		gene_137	24.645129273769	-0.0272428379093729		gene_137	19.3545386398081	0.413238679260413		gene_137	25.7734443026923	1.12694200364661		gene_137	24.0945330736659	-0.0728557547462914		gene_137	0.426035911967082	0.889140047855385
gene_1370	2.43112996362885	-1.43210789974508		gene_1370	6.95122093260099	0.0955045557291343		gene_1370	2.4987384698625	-1.01119638632622		gene_1370	1.58910036464017	-1.23749257589283		gene_1370	2.18732551807629	0.875515392945286		gene_1370	2.91843844151577	-0.360141830945999		gene_1370	0	0
gene_1371	0.603372336969419	-1.14191971572927		gene_1371	1.06348531675469	-1.6447656704656		gene_1371	0	0		gene_1371	0.304719272704797	0.125432146191791		gene_1371	0.639885286191391	0.137312601691446		gene_1371	0	0		gene_1371	0	0
gene_1372	1.37163049694263	1.90429564173426		gene_1372	5.78728764228351	-0.0746992105162449		gene_1372	0.172652747000451	0.427933819350662		gene_1372	14.694095250136	1.79915382216149		gene_1372	13.4239928092985	2.30670564114212		gene_1372	6.78312312004591	2.59626287480308		gene_1372	0	0
gene_1373	3.36842029897035	-1.44331620810933		gene_1373	5.12802281766452	-0.559996988146317		gene_1373	1.24947040195478	-0.407679625335081		gene_1373	4.18186831642129	0.0734356271897066		gene_1373	2.25930932821637	0.65696331433235		gene_1373	1.79811890612335	1.62725315444924		gene_1373	0	0
gene_1374	4.73798062603377	-1.54839770883987		gene_1374	1.59726050285384	0.605916405917998		gene_1374	0.686998639312363	0.710256425368768		gene_1374	1.33927448922232	-1.02423234849966		gene_1374	2.15719327490998	1.81763178070739		gene_1374	7.35099591790565	0.844634850012808		gene_1374	0	0
gene_1375	2.86610157570938	2.50873263371968		gene_1375	4.34012718643978	0.687809243418307		gene_1375	6.43721134367376	-0.0952684003683201		gene_1375	1.43398518046282	-0.951178576698335		gene_1375	4.43406638608376	2.13115047124334		gene_1375	5.79030229868922	0.630541691546606		gene_1375	0	0
gene_1376	27.5032166869234	0.0358315244273983		gene_1376	48.3569444984154	-0.757061616274024		gene_1376	32.0000536669245	-1.31165107765149		gene_1376	15.6061761173677	-0.587483298632609		gene_1376	26.3121333860041	1.81914576586911		gene_1376	16.2537854123396	-0.602259853428597		gene_1376	10.1328459042124	-0.847194177578579
gene_1377	24.360676823145	1.47153341916492		gene_1377	39.554769599392	0.669075496040454		gene_1377	21.9736282189177	-0.612141227413276		gene_1377	15.3989212771892	0.340744127204652		gene_1377	21.0152568926171	1.66731051491834		gene_1377	21.6352598498108	0.838745707545914		gene_1377	0	0
gene_1378	20.3707940669748	0.811903780180714		gene_1378	35.9717671923697	0.166917230819633		gene_1378	20.6390983335258	-0.17192637920801		gene_1378	17.9811874701317	-1.23188777947073		gene_1378	21.5882826681426	0.822712886885152		gene_1378	16.6192286842588	0.449937962952902		gene_1378	0.931776331483281	-1.51780613599385
gene_1379	17.0569710665544	0.739836435385066		gene_1379	41.5689776485821	-0.365272304825079		gene_1379	33.9797541988454	1.00054594818796		gene_1379	22.8829773397804	-0.986338082781101		gene_1379	22.8028632529716	0.243032731937981		gene_1379	33.5120228292295	0.656339159665093		gene_1379	0	0
gene_138	437.912672053213	0.362695165860457		gene_138	698.13029613192	0.231098382886143		gene_138	433.638652711706	0.179406553673071		gene_138	459.977347577958	0.566118652515057		gene_138	620.314590422139	0.896465374542516		gene_138	579.249610149858	1.08645743546959		gene_138	3.93723638280465	-2.67003696592734
gene_1380	24.7224289546923	-0.658162078674599		gene_1380	46.0406392674948	1.28370537258901		gene_1380	25.5230792676271	-0.780336423550715		gene_1380	21.8657470180778	0.532839493000524		gene_1380	36.8258453828531	0.991671806993859		gene_1380	32.1062207151227	2.00738234300451		gene_1380	0.0876935538508856	0.233135979246061
gene_1381	19.9268837349946	-0.961726299213686		gene_1381	19.951046708526	-1.28958764754421		gene_1381	5.60590117490682	-0.633324170426004		gene_1381	9.29264000708723	-0.146217995465786		gene_1381	10.4224034474614	0.430369557715473		gene_1381	22.5003946562618	-0.223905741491831		gene_1381	0	0
gene_1382	2.58259064540155	1.43609189814223		gene_1382	11.6712903789014	0.180803913820511		gene_1382	2.49862572483984	0.626460689915832		gene_1382	5.30700530673164	-0.593092231088623		gene_1382	12.8912996154991	-0.918490175586031		gene_1382	4.7027142049205	2.04830484373744		gene_1382	0	0
gene_1383	1.19714142412954	1.76310679080223		gene_1383	7.27434714549302	-2.20916348144755		gene_1383	0.873399738407756	-0.282427789305799		gene_1383	8.89550044062327	0.535354774201771		gene_1383	12.0330102117995	-0.292895721243854		gene_1383	0.858438774762377	-0.83621368292963		gene_1383	0.426378624452058	-0.889673869630637
gene_1384	2.24868843918566	2.45874338822036		gene_1384	2.15681674836192	0.202163824869424		gene_1384	2.60441402692932	-0.525176295907019		gene_1384	2.34139564493068	0.00666212084874823		gene_1384	5.13909555992378	-0.454425286717448		gene_1384	0.909577084464843	1.49526237562688		gene_1384	0	0
gene_1385	10.5002053301023	-0.64601262958745		gene_1385	5.98745299083982	-0.295606001356761		gene_1385	3.34733724671792	-0.552750595816692		gene_1385	9.81970668267193	0.454250153941128		gene_1385	11.2850058035681	0.312594129069051		gene_1385	13.4634375919331	1.471868976905		gene_1385	0	0
gene_1386	0	0		gene_1386	0	0		gene_1386	0	0		gene_1386	0.493478915856112	0.99056125526237		gene_1386	0	0		gene_1386	0	0		gene_1386	0	0
gene_1387	19.3344663508447	0.993519701919044		gene_1387	19.9171104650608	1.06736454733085		gene_1387	20.8686046680768	0.800832445257304		gene_1387	6.96262506817164	0.844213677769289		gene_1387	20.6458788953106	1.1004796027461		gene_1387	18.0644618343731	0.382331487528669		gene_1387	0	0
gene_1388	5.30946802299843	-0.897039111122522		gene_1388	8.19248097376229	-0.712771166638888		gene_1388	3.08920412487331	0.500411238537329		gene_1388	3.94116315063375	-0.639694819635852		gene_1388	5.13649364685928	0.983602424006898		gene_1388	6.76826769480024	-0.0675272730648353		gene_1388	0	0
gene_1389	32.8705112695556	0.578603257653248		gene_1389	38.1214018369887	0.122337984666132		gene_1389	29.2222790159077	0.635596489587598		gene_1389	27.3590640265149	-0.450991305777696		gene_1389	30.649514059489	1.29737846594348		gene_1389	29.3206919408043	0.871358845760126		gene_1389	2.37300989662251	1.67666251910887
gene_139	3.70600901720013	1.23225130535727		gene_139	5.13840266679068	0.819885169992625		gene_139	5.33306428230951	0.564260969035401		gene_139	4.66191273313552	0.402761147508599		gene_139	3.38811690967711	1.62842223271226		gene_139	4.67566020478961	0.02873582528732		gene_139	0	0
gene_1390	11.5191761598637	0.296928647436463		gene_1390	16.6475897076451	-0.578226305958981		gene_1390	10.8800778828109	0.13211396876871		gene_1390	8.97976611603464	-0.206754167690758		gene_1390	13.9176005862	0.55390996581225		gene_1390	11.5828371649198	-0.277917821594069		gene_1390	1.42589211193682	-0.683166529933432
gene_1391	50.6446599884975	-0.43669056476824		gene_1391	66.0590405932246	0.529424772365303		gene_1391	30.8052239040933	-0.779700209122142		gene_1391	33.918028560006	-0.435809772795825		gene_1391	44.9566011029419	0.94871531704347		gene_1391	28.2123836420354	0.897030258870114		gene_1391	0.74198026661657	-0.80549946632381
gene_1392	32.551608431995	0.238522670016001		gene_1392	41.9637750211442	0.197767425921334		gene_1392	29.1406453170986	0.0891916150518383		gene_1392	32.3488693777238	-0.896870450397602		gene_1392	36.9663569036453	1.18236975461142		gene_1392	47.6299334180923	0.396965441958434		gene_1392	2.60217004940886	1.20850261912856
gene_1393	3.82447390544541	-2.06481627541455		gene_1393	6.73663421018111	0.877398355844331		gene_1393	5.89280989842436	2.11301672522281		gene_1393	5.53361913463751	0.914995782172868		gene_1393	3.69436815231736	0.372842330468057		gene_1393	7.33224469733901	0.634540947686799		gene_1393	0	0
gene_1394	19.3066471443501	0.337957409202771		gene_1394	19.8074136637551	-0.251717478468454		gene_1394	11.4612875627204	-0.820945990409731		gene_1394	9.63888856314273	-0.0282312040303971		gene_1394	24.7390928687358	-0.799142201739071		gene_1394	10.7173591424056	0.574404040026538		gene_1394	1.16919443073614	-0.896331301101346
gene_1395	0.603372336969419	-1.14191971572927		gene_1395	0.105972795196004	-0.27732493129137		gene_1395	0.0607819297287534	0.165511766745874		gene_1395	11.580356351778	2.44326064416496		gene_1395	13.1093456390329	3.2303340272322		gene_1395	35.6233133853874	2.55817351869748		gene_1395	0	0
gene_1396	9.27933205911186	1.49412196119738		gene_1396	24.9413312940633	-0.360799292075361		gene_1396	9.00705993583694	1.9936812671253		gene_1396	33.0088836354034	1.0816651634651		gene_1396	32.7851504775306	2.35414008370651		gene_1396	52.5769423916272	1.41435617114736		gene_1396	0.303695504032807	-0.684720916430889
gene_1397	0	0		gene_1397	0	0		gene_1397	0	0		gene_1397	0.596352538749958	0.829884316100579		gene_1397	1.77828212482586	1.81611182605695		gene_1397	3.75517498157356	2.03972200370566		gene_1397	0	0
gene_1398	2.19197662619017	2.42866588341557		gene_1398	9.99306029433615	0.119096510500089		gene_1398	0.842680510578669	0.112285544052739		gene_1398	17.947559947589	0.474444731106566		gene_1398	23.0507692167908	2.80347191722319		gene_1398	52.2342033340488	2.42403447607333		gene_1398	0.0852071823934164	0.227019381253042
gene_1399	1.65777322670926	2.10954325134437		gene_1399	1.49994691379567	0.791504463117434		gene_1399	0.223741634543395	0.533546672742998		gene_1399	2.15677575308197	1.33185863516518		gene_1399	3.28540667410941	2.28649524913417		gene_1399	1.39631491932086	0.865043005843822		gene_1399	0	0
gene_14	0	0		gene_14	0	0		gene_14	0.384893497322353	-0.82357573304166		gene_14	0	0		gene_14	0.42786724135601	-0.529340152612798		gene_14	0	0		gene_14	0	0
gene_140	116.07868879144	0.0629924433615755		gene_140	378.947370916327	0.582091670452349		gene_140	150.733202841796	-0.584399395549833		gene_140	328.872712981246	0.248477098419039		gene_140	510.621657706698	1.41968209383692		gene_140	795.055009737645	0.905699563706691		gene_140	30.9813866688925	0.402449701433885
gene_1400	1.14516786302655	0.28567898205225		gene_1400	2.02627181880899	-1.06478521475156		gene_1400	2.07451049474493	-1.07661812028511		gene_1400	0.198753982292089	-0.482856505203245		gene_1400	2.05932021319532	0.44395851269153		gene_1400	2.37631369222552	-0.868954271133306		gene_1400	0	0
gene_1401	5.23330468610794	0.216756897393393		gene_1401	9.23179997070198	-0.695389337769464		gene_1401	4.68363474161427	-0.159367805061899		gene_1401	4.91668687186769	0.315105697145277		gene_1401	5.15538787755012	0.615968517402458		gene_1401	2.87692294578007	-0.444902241099611		gene_1401	0.607391008065614	-1.14716471244978
gene_1402	18.2732946537246	-0.72766351031021		gene_1402	23.8024348199179	-0.0229557725318023		gene_1402	18.9023441075742	-0.659719998891523		gene_1402	24.0920751424346	-0.93173693043841		gene_1402	24.8878580860959	-0.187546051041952		gene_1402	25.2895973325522	-0.0175971573393412		gene_1402	0.432749463351666	-0.353465236657504
gene_1403	4.89254673524159	-0.335003065885485		gene_1403	11.88647458754	-0.254144204258305		gene_1403	7.23565294796744	-0.281446332096096		gene_1403	6.6366938150941	-1.23481837841745		gene_1403	5.31327146353141	0.885408217856727		gene_1403	7.80849573208266	0.510969621217994		gene_1403	0	0
gene_1404	2.37427850502024	-0.827620601503859		gene_1404	5.47948441072299	0.252020731455397		gene_1404	6.06696462566662	-1.25588545795606		gene_1404	3.20737151713831	-1.12601939937724		gene_1404	2.89004533793058	2.26035401536131		gene_1404	2.75294985817952	-0.57166054919686		gene_1404	0	0
gene_1405	32.465621866796	-0.575699020142873		gene_1405	78.8794839156648	-0.391891145076571		gene_1405	66.5198719953266	-0.664304597047511		gene_1405	49.1608343457957	-0.366203983816335		gene_1405	44.4043808823601	0.370064152357365		gene_1405	24.4692643949139	0.144010059188967		gene_1405	0.353138967841905	0.770852666453044
gene_1407	20.7391213123719	1.0317865902446		gene_1407	41.8564702363027	-0.241102777241451		gene_1407	14.8572109331279	-0.426628339041976		gene_1407	21.6069752916425	-0.100810974496713		gene_1407	19.4749404020477	0.857086879391104		gene_1407	16.265741114929	1.70929579426792		gene_1407	0.303695504032807	-0.684720916430889
gene_1408	1.11643474234036	1.69281526508705		gene_1408	0.852910829804411	0.0211517325821895		gene_1408	3.95578949566869	2.9438581264306		gene_1408	1.0751418580311	-1.03459418778562		gene_1408	1.65948650776932	1.10639696750878		gene_1408	0	0		gene_1408	0	0
gene_1409	3.69647045527156	-1.35987893961382		gene_1409	5.68464186807933	-0.420306567294322		gene_1409	1.6695146457558	-0.195793705358685		gene_1409	3.39183546476005	-2.96045071854852		gene_1409	1.27163134567682	0.759781065330783		gene_1409	1.53710273233422	-1.01737939608444		gene_1409	0	0
gene_141	0.169608380762695	0.421389489764805		gene_141	0.186553992346014	-0.0617551769452944		gene_141	0.164367975489486	-0.410054437901165		gene_141	1.01899154672359	-1.60311384118042		gene_141	0.414293296905256	0.870728947982492		gene_141	0.184263372024093	-0.452623628439578		gene_141	0	0
gene_1410	118.184539052784	-1.11308893667166		gene_1410	444.196218541004	0.524973578780643		gene_1410	142.062953636247	-0.462732668447104		gene_1410	199.990729944795	-1.3123990228618		gene_1410	206.932054139925	1.19346440915611		gene_1410	160.417747349528	-0.471145463022198		gene_1410	5.05385543830323	-2.79895781892147
gene_1411	4.3150172957142	-1.47061021747512		gene_1411	4.48215630540015	0.644128267099863		gene_1411	3.24706696263693	0.413898351409493		gene_1411	2.50036173944312	-0.335005781197304		gene_1411	2.68593475558616	0.369333541286029		gene_1411	4.20594084774365	0.373926042252595		gene_1411	0.0852071823934164	0.227019381253042
gene_1412	139.168095757379	1.46224070751876		gene_1412	79.8709207240089	-0.253112419322983		gene_1412	61.9777790062846	-0.0445010560159896		gene_1412	26.9659407728691	-0.887808358926141		gene_1412	38.7446221094099	1.08194889756116		gene_1412	24.2116706269155	0.369229045092858		gene_1412	1.37759804366677	-1.9088882437815
gene_1414	7.16912584749151	0.736855956631071		gene_1414	10.993390994275	0.569495320339422		gene_1414	5.48561986528556	-0.889953282007378		gene_1414	4.29340332372588	-0.972123732823711		gene_1414	5.73785924463742	0.725101166673159		gene_1414	12.5828259694487	-0.211625973270402		gene_1414	0	0
gene_1415	5.92122206044347	1.17540419147958		gene_1415	6.85761249743426	-0.397122474243612		gene_1415	4.6839834600603	-1.20032369130405		gene_1415	4.37454778037207	-1.42622281529067		gene_1415	6.53608106768153	0.0961256014504152		gene_1415	7.39695859890075	-0.348959947618965		gene_1415	0	0
gene_1416	10.139268906934	-0.780036577575448		gene_1416	14.5572616195426	1.50534059136564		gene_1416	9.81889713233385	-0.162525480090436		gene_1416	6.43147911281979	-0.184997698952426		gene_1416	7.06244656910659	-0.459384920176205		gene_1416	10.1685241104569	0.139710984929567		gene_1416	0	0
gene_1417	5.96372274073619	-0.233502913855541		gene_1417	13.0034839853648	0.697188226834715		gene_1417	19.2721907431335	0.933648791060551		gene_1417	6.86261038834142	-0.133280448594269		gene_1417	13.2848207382936	0.904131201189158		gene_1417	8.75144681894448	0.436562083541789		gene_1417	0.0852071823934164	0.227019381253042
gene_1418	13.6974917341444	-0.00693391612843801		gene_1418	11.6055665757215	-0.481960168325251		gene_1418	25.8561807950728	-0.734115624604324		gene_1418	5.37850546621878	-1.02551929616363		gene_1418	7.13080490612927	1.28312955590425		gene_1418	6.64312309583856	0.405317824142317		gene_1418	0	0
gene_1419	6.76880678403031	0.187687884132561		gene_1419	8.48229474816203	-0.00668595573357884		gene_1419	10.7239658658006	-0.728836230956861		gene_1419	7.84875760513402	-2.27116622989888		gene_1419	6.29124685545323	0.578279838084941		gene_1419	5.54520646357105	-1.35940431595911		gene_1419	0.142126208150686	-0.360928788096184
gene_142	9.57782137033919	0.285118056096482		gene_142	6.1385461464569	-0.54797731940909		gene_142	9.30316200002892	0.950810791758628		gene_142	5.23129270677323	-0.468716699053144		gene_142	4.63064731685584	-0.0775351516923006		gene_142	5.43710541635604	-0.341797895347576		gene_142	0.911086512098422	-1.4968064406278
gene_1420	8.66349723168396	-0.331471143283623		gene_1420	14.5164815537033	1.4106145480328		gene_1420	10.6403653948282	-0.0398972826831485		gene_1420	8.85261298390303	-1.66958738136677		gene_1420	10.4949526387384	0.201301657212772		gene_1420	9.11313052446946	0.464797757087944		gene_1420	0	0
gene_1421	4.55546391254473	0.371226718697031		gene_1421	6.08509162036032	0.333100603605025		gene_1421	7.29948153227139	-2.38760973714522		gene_1421	6.65604176100214	-0.377711917854467		gene_1421	6.04173974461885	0.282562714047016		gene_1421	6.86064574851824	-0.759880272083165		gene_1421	0.631771828965698	-1.17858313272832
gene_1422	2.43864780399971	1.71776709325033		gene_1422	2.414434247733	-0.267374252736705		gene_1422	2.39321977303992	-0.118298362637623		gene_1422	1.90283006924112	-1.24482102428554		gene_1422	4.52230427721439	-2.3434920118161		gene_1422	1.12763028056304	-0.474095959146478		gene_1422	0	0
gene_1423	0.169608380762695	0.421389489764805		gene_1423	0.186553992346014	-0.0617551769452944		gene_1423	0.0607819297287534	0.165511766745874		gene_1423	1.06169335900867	1.37139359763462		gene_1423	0.336023414539809	0.741615253599924		gene_1423	0	0		gene_1423	0	0
gene_1424	0.215340817588093	0.516702669652042		gene_1424	0.499246388513805	0.306440937078186		gene_1424	3.94753493277419	-1.43737883168448		gene_1424	0.571118750527222	0.60192851493352		gene_1424	0.681068727536555	1.24009291900366		gene_1424	0.184263372024093	-0.452623628439578		gene_1424	0	0
gene_1425	0	0		gene_1425	0.383624516387145	0.0897184548627296		gene_1425	0.511081740165232	-0.280409475978034		gene_1425	0.587171254834387	0.346452841836247		gene_1425	1.61286675338331	2.07920178748366		gene_1425	5.42201223077054	2.06742462803872		gene_1425	0	0
gene_1426	10.913968576436	-0.666946021542306		gene_1426	23.1427132198871	-0.235954709746672		gene_1426	9.37880956802604	0.133772467666419		gene_1426	20.5030987058322	-0.110371285504219		gene_1426	24.8155424645989	-0.179746059545625		gene_1426	11.6730883546968	3.20860713716547		gene_1426	0.133965892724244	0.342477130775086
gene_1427	9.6418966666018	1.83573591582727		gene_1427	24.918856570589	1.61725521098212		gene_1427	7.85803081820631	1.133639443181		gene_1427	13.4121465779246	-0.494326023654052		gene_1427	18.6161924456108	1.06337346075164		gene_1427	17.7434113220804	0.797434483198479		gene_1427	0	0
gene_1428	4.31047214087297	-0.639317087756807		gene_1428	8.44299529702803	0.125756568907481		gene_1428	7.24385805086998	-1.15261186029111		gene_1428	7.17768262375046	-0.616529743475392		gene_1428	8.36783435327066	1.56797270029206		gene_1428	8.91148748598101	-0.0427240261675063		gene_1428	0	0
gene_1429	63.6717062151916	1.1133046781332		gene_1429	91.5287154446951	0.654366930770018		gene_1429	80.1637529987408	0.0422759049471222		gene_1429	63.7151587759765	0.193773541619395		gene_1429	87.024144950175	0.024506246481954		gene_1429	74.8721744768366	-0.222371279783273		gene_1429	35.1269869514277	-0.0950371430355284
gene_143	4.45287662935298	1.84002408053416		gene_143	6.16579539779621	1.11173468353453		gene_143	5.58125397989927	0.208840636462789		gene_143	2.96018563765999	-0.0339606282785471		gene_143	4.34204335174236	1.80767267987491		gene_143	6.3440706700284	-0.0690457998279271		gene_143	0	0
gene_1430	39.3652271225353	-0.263550315218812		gene_1430	92.348808870192	0.0852396929956044		gene_1430	57.1092922630563	-0.0716292309777804		gene_1430	36.6268238241074	-0.303162795767107		gene_1430	58.8604726966656	0.999308632344526		gene_1430	42.0192340109389	0.562471817469777		gene_1430	11.7543439326422	-1.07208751579427
gene_1431	5.13580754562041	0.452443254295239		gene_1431	19.4544422979898	0.329642084907989		gene_1431	9.72627697985316	0.268892567206843		gene_1431	9.110183990873	-1.10555074861344		gene_1431	30.5232910735488	-0.51343624451506		gene_1431	7.9087714547234	-0.0523939709263411		gene_1431	1.37878622614876	-0.605703031488511
gene_1432	2.29476433514737	-0.659597052081204		gene_1432	1.47991539490709	0.631939752460665		gene_1432	0.837800521576688	-0.0319957548847418		gene_1432	0.124018454995642	-0.319660601727373		gene_1432	1.21065924967212	1.77455241455185		gene_1432	0.405926680744277	0.857466198643586		gene_1432	0.46588816574164	-0.949928063045303
gene_1433	26.6709445783337	0.920418855679052		gene_1433	25.0216471303152	1.35256778955107		gene_1433	14.7505444234082	-0.352027742284079		gene_1433	11.2268323191212	1.59941038053923		gene_1433	23.4745899314427	3.45885197754711		gene_1433	19.1747545219183	1.92685144693722		gene_1433	0.46588816574164	-0.949928063045303
gene_1434	39.5471983955846	1.03445150494027		gene_1434	61.0581867267062	-0.716842152235446		gene_1434	15.1321097443544	-0.0325430363964224		gene_1434	33.7905199648134	0.416130284748503		gene_1434	39.5750755746304	0.915962807032003		gene_1434	34.7472516614895	0.687302862559638		gene_1434	0.0852071823934164	0.227019381253042
gene_1435	5.19365054746497	0.563104241165498		gene_1435	6.5080598552981	0.27795691846742		gene_1435	2.03957963878629	1.24320076050555		gene_1435	1.24790376798802	-0.810665049406505		gene_1435	3.52900336636587	1.23046820798803		gene_1435	3.14411136726058	0.0504362312140824		gene_1435	0	0
gene_1436	23.9495426275002	3.2669789209566		gene_1436	50.8048000913376	1.49259879003922		gene_1436	26.0981856248286	1.39028401772386		gene_1436	18.5214653052852	-0.0356786539912376		gene_1436	21.2937302518478	0.281134773123923		gene_1436	17.0133834632035	0.388572136824796		gene_1436	0	0
gene_1437	0.926383563351558	-0.422935700582879		gene_1437	1.50229943224585	-0.896446005481417		gene_1437	0.608038229530728	0.14829520689353		gene_1437	0.478767681396875	0.969038369976779		gene_1437	0.495426825681299	0.294234506843655		gene_1437	3.20352146579909	-0.140665557827801		gene_1437	0	0
gene_1438	0	0		gene_1438	0	0		gene_1438	2.69190527800367	1.7256701907629		gene_1438	0	0		gene_1438	0	0		gene_1438	0.711938180662835	1.2773161107533		gene_1438	0	0
gene_1439	0.466734339975772	-0.951191394550246		gene_1439	0.998649819109067	-0.994937487518216		gene_1439	2.74124223252163	0.824426360626727		gene_1439	0.248036909991284	-0.581181363123441		gene_1439	0	0		gene_1439	0.398948623398984	0.84631057047913		gene_1439	0	0
gene_144	0.379386588583099	-0.814569435466024		gene_144	1.86896761159564	-1.36956050608102		gene_144	0.253534029381788	-0.304899316725106		gene_144	0.447220520160975	-0.92177224031705		gene_144	0.842855660652316	-1.42530424232893		gene_144	0.583656686435703	-1.11590776847596		gene_144	0	0
gene_1440	0	0		gene_1440	0.603184130825511	-0.803809589577395		gene_1440	0.414297457802151	-0.0113971103772689		gene_1440	0.111805130040244	-0.291144109185265		gene_1440	0.408439164381956	-0.101461474154264		gene_1440	0	0		gene_1440	0	0
gene_1441	3.47517710896734	-0.178799798898871		gene_1441	2.67855967021535	-0.877738150360736		gene_1441	1.23853427799997	-1.18944187565942		gene_1441	2.23253413320709	-1.32958332723836		gene_1441	1.28915943619483	0.777379615735112		gene_1441	2.65947923315524	0.181603287737032		gene_1441	0	0
gene_1442	0.943166569520969	1.52923782453678		gene_1442	4.17541457377476	-0.567624712279618		gene_1442	3.05391803002605	-1.37188269789424		gene_1442	0.964728723767322	0.396814685898045		gene_1442	1.9115535187468	0.224263263830129		gene_1442	4.07337418092394	0.0148761198483174		gene_1442	0	0
gene_1443	0.215340817588093	0.516702669652042		gene_1443	0.853266284458436	1.43644574875167		gene_1443	0.503664178050561	-0.107856085002428		gene_1443	0	0		gene_1443	0.561903773768211	-1.0866530397794		gene_1443	0	0		gene_1443	0	0
gene_1444	2.20403465268666	1.95878415460915		gene_1444	2.87860915131821	-0.554279338786533		gene_1444	4.71654813338704	0.043530873954992		gene_1444	0.919026389292566	-0.968455798009832		gene_1444	8.47472967224896	-3.29029453520446		gene_1444	3.87010145327117	-1.57315986956736		gene_1444	0	0
gene_1446	1.30688615516825	1.85350561049236		gene_1446	7.7444080288055	-0.3608077826683		gene_1446	1.5102637219985	-0.450682342626268		gene_1446	4.42758963221406	-1.52608405029862		gene_1446	8.14804183554051	-1.02563710900227		gene_1446	19.7240180616868	-0.584789101430317		gene_1446	0.303695504032807	-0.684720916430889
gene_1447	0.914128520271445	1.49991324258893		gene_1447	1.15998841290114	-0.412518242798953		gene_1447	0.705614983851634	-0.653269165208033		gene_1447	0.717842118847105	-0.296219115948865		gene_1447	0.293038067955141	0.665462025937117		gene_1447	0.223057035966354	0.532181359011459		gene_1447	0.0876935538508856	0.233135979246061
gene_1448	3.82728598128694	0.623310070134755		gene_1448	8.25954921797224	0.0725769857068509		gene_1448	3.22692095686975	-2.02376078055825		gene_1448	2.29964094660281	-1.64825464909421		gene_1448	6.24697144771672	1.64684595762208		gene_1448	9.05218540833528	1.04115931832773		gene_1448	0	0
gene_1449	4.90401443666435	-0.696555792460564		gene_1449	13.1530204918259	0.0700048977297499		gene_1449	10.86441494069	1.28810256529623		gene_1449	5.58192197791799	-2.46308578939223		gene_1449	12.9108647256481	0.451613951149531		gene_1449	3.81111278970073	1.27091944061166		gene_1449	0	0
gene_1449.1	5.12990817576376	1.53832742239811		gene_1449.1	3.43499646525045	0.580269067387647		gene_1449.1	1.24848206624698	1.11578921780493		gene_1449.1	5.68597323913246	1.42104134855959		gene_1449.1	6.50525476450575	0.6012004052137		gene_1449.1	3.06444463155363	0.7274329664094		gene_1449.1	0.0876935538508856	0.233135979246061
gene_145	46.4926078203603	0.354436483936848		gene_145	71.8866064547464	-0.426559559628692		gene_145	42.9484916990179	0.0490341771723056		gene_145	47.6044122167329	-0.183462153190813		gene_145	44.4652173895192	1.0414405101023		gene_145	57.0450355294596	0.417746661716998		gene_145	10.1796417997649	-0.198918704343599
gene_1450	1.77168615520183	0.265310664770968		gene_1450	2.28037514205788	-1.03210723981993		gene_1450	0.26152513121109	-0.0420819794821221		gene_1450	0.451752044272887	0.928657668675262		gene_1450	1.47598154808064	1.9825694749505		gene_1450	0	0		gene_1450	0	0
gene_1451	14.6576729129731	-0.196550270266324		gene_1451	7.69899344242759	1.03296682212578		gene_1451	5.41957318049808	0.642256577919634		gene_1451	8.79180022272923	0.0847129105736328		gene_1451	8.83666223034284	0.220609746935292		gene_1451	8.57576758330507	1.48257660611066		gene_1451	0	0
gene_1452	13.6557636905483	0.719109455411433		gene_1452	22.018152696316	-0.450831009408196		gene_1452	4.10296756435511	-0.11749231472604		gene_1452	7.90187335340347	-0.80081822127731		gene_1452	13.1733778339207	-0.244274034157516		gene_1452	10.8154624163257	0.129874501670276		gene_1452	0	0
gene_1453	0	0		gene_1453	0	0		gene_1453	0	0		gene_1453	0.224206581889342	-0.534473193796327		gene_1453	0.168817088527081	0.41968361440093		gene_1453	0	0		gene_1453	0	0
gene_1454	2.39986538098717	-0.191952429320961		gene_1454	19.4768878387281	-0.06492459061829		gene_1454	5.31018716228732	0.240091268644953		gene_1454	6.68333999794617	-1.14887219204318		gene_1454	3.71206113623001	0.389009182193606		gene_1454	6.21994024350526	-0.156789674225213		gene_1454	0	0
gene_1455	1.96304452333186	0.264443488047488		gene_1455	3.84771475510364	1.55779100313632		gene_1455	1.09612933825522	0.286636159285544		gene_1455	0.347628715076129	-0.76150436775926		gene_1455	0.912075128524884	1.0783807868449		gene_1455	4.06282620523675	-1.90636328483368		gene_1455	0	0
gene_1456	25.4323192635879	1.22749582645825		gene_1456	21.9666266082163	-0.847390861009136		gene_1456	19.7791057582413	-0.959685960371164		gene_1456	12.5266993717664	0.546700939059036		gene_1456	11.3326766052202	1.44217045198664		gene_1456	14.4131957677415	-0.751908110943162		gene_1456	0.397046554276901	0.843254764149685
gene_1457	2.17480021278206	1.56567194482218		gene_1457	1.01742776251383	-1.30733625650464		gene_1457	0.0607819297287534	0.165511766745874		gene_1457	1.86352136792525	-2.24093790775154		gene_1457	0.228972464728313	-0.543936226180401		gene_1457	0.501651351398749	1.00238043154975		gene_1457	0	0
gene_1458	3.82007886684581	1.15712142075327		gene_1458	17.9281660556351	2.29693331742985		gene_1458	8.5170599368301	2.07094739802464		gene_1458	5.0622482432417	0.83578820327804		gene_1458	5.45540735705154	0.937324735386301		gene_1458	15.7458996205569	0.380588312159895		gene_1458	0	0
gene_1459	0.791920834063725	-0.745084890347605		gene_1459	1.71813229857885	0.713090415605762		gene_1459	0.0303909648643767	0.0851281046649838		gene_1459	5.28015243828597	-2.78014332001984		gene_1459	1.89784244074457	1.42535806235873		gene_1459	0.0600258342995959	0.163565286133294		gene_1459	0	0
gene_146	0.750844051703883	0.740441613461158		gene_146	12.5466730902281	-0.927675189754139		gene_146	2.33820254170153	-0.259915786298705		gene_146	9.158136802407	-0.793607846515468		gene_146	5.9458901938651	0.100833272018116		gene_146	1.59573950221761	0.712964000633916		gene_146	0	0
gene_1460	1.95111896452771	0.082329002438381		gene_1460	7.95679689066988	-0.00688586371302436		gene_1460	0.193350669679018	0.471657100838374		gene_1460	16.0026161359432	-2.47863046327528		gene_1460	7.73915783686749	3.02198042934484		gene_1460	0	0		gene_1460	0	0
gene_1461	2.41909027053554	-0.0112570799126007		gene_1461	3.20306504549687	0.847866755777981		gene_1461	2.11379260276657	0.21449524623869		gene_1461	2.75526352813258	-0.212238823954153		gene_1461	2.74713059406796	-0.610243154801529		gene_1461	1.09912205453896	0.50271422107359		gene_1461	0	0
gene_1462	15.0040459490141	0.768656337566863		gene_1462	25.6216700212447	0.0767114643866865		gene_1462	11.097857371357	0.200395736478626		gene_1462	14.8717389195427	-0.688916020623588		gene_1462	16.4622925634811	0.985512130002421		gene_1462	18.2611457180395	0.731235881444098		gene_1462	0	0
gene_1463	11.6561798605717	-2.02105515502248		gene_1463	1.80181481806466	0.57069503654355		gene_1463	4.05169483754829	3.18640383727683		gene_1463	0.519088136555016	0.0437172540807407		gene_1463	1.40297938259228	1.92825993113742		gene_1463	0.184263372024093	-0.452623628439578		gene_1463	0	0
gene_1464	9.28234848464479	0.977881327721639		gene_1464	11.16063964037	0.624499010804109		gene_1464	8.85495401747946	0.601681194942743		gene_1464	5.03679096253021	0.198672814793799		gene_1464	10.7988674010863	1.15693875514218		gene_1464	12.2268385181932	0.914637400796833		gene_1464	0.931776331483281	-1.51780613599385
gene_1465	0.37091893091335	0.125863074110865		gene_1465	2.1720291000998	-0.23949132037871		gene_1465	0.866005538913474	-0.85969851787214		gene_1465	3.41708137403216	-2.04536741821391		gene_1465	2.39475986697803	0.107220033362304		gene_1465	0.167217117132916	0.416228206014524		gene_1465	0	0
gene_1466	15.8072528474599	0.0854832983681615		gene_1466	40.8805836825375	-0.400633407903801		gene_1466	11.0992457359583	-2.66510234278989		gene_1466	24.8551553169449	-1.10548247730507		gene_1466	21.995538963205	1.24683031596624		gene_1466	15.8649554694972	-0.673219628843521		gene_1466	0	0
gene_1467	1.938711552972	-0.699899328197682		gene_1467	3.05852989833553	1.02167384986128		gene_1467	1.07915066090076	-1.29438197363159		gene_1467	1.87088850214895	-1.68596175652307		gene_1467	3.92891209618863	-0.185536418696202		gene_1467	3.43207149887339	0.175241278526158		gene_1467	0	0
gene_1468	0	0		gene_1468	0	0		gene_1468	0.102177775085888	0.268261367799831		gene_1468	0	0		gene_1468	0.486852633234106	0.980906568137027		gene_1468	0	0		gene_1468	0	0
gene_1469	0	0		gene_1469	0.822258388572762	-0.683980403362121		gene_1469	0	0		gene_1469	0	0		gene_1469	0.119644466435762	0.309512582494654		gene_1469	1.05975099765676	-0.554284502974447		gene_1469	0	0
gene_147	15.2917258461626	-0.929067945772416		gene_147	32.8671787530882	-0.042163666338979		gene_147	14.9427539604743	-1.34662406203489		gene_147	16.2535616734978	-0.23358318895792		gene_147	17.1433840899554	0.805357827481378		gene_147	12.0484058548187	-0.430925777456557		gene_147	0.170414364786833	0.423124966716581
gene_1470	0.0538352043970233	0.147528666283655		gene_1470	0.105972795196004	-0.27732493129137		gene_1470	0.162959704814642	0.406993090034579		gene_1470	0.736748712147648	0.743383273057971		gene_1470	2.13208871106521	-0.554422278146251		gene_1470	1.61723917059792	2.08218425033075		gene_1470	0	0
gene_1471	2.4691132958688	0.936509491755909		gene_1471	15.4888292315666	-2.61716299178781		gene_1471	4.09349462650773	-1.2475506473547		gene_1471	1.27145173026079	0.816172878212717		gene_1471	1.52442865923527	0.172331511196905		gene_1471	5.29358647009792	3.53445671277017		gene_1471	0	0
gene_1472	1.6335701899152	-2.09326957291395		gene_1472	14.1349517835766	0.169964053932692		gene_1472	3.61625807054371	0.439808490234893		gene_1472	4.09638524725053	-0.0737706872455419		gene_1472	6.21972657022298	0.936953842573568		gene_1472	0	0		gene_1472	0	0
gene_1473	0	0		gene_1473	2.74798018832287	2.37436164399857		gene_1473	4.49513663492599	-0.0717515451411125		gene_1473	2.77410784622134	-0.389922594420702		gene_1473	1.825582544268	0.356960369243991		gene_1473	0.0921316860120465	-0.243989962097841		gene_1473	0	0
gene_1474	23.7961887891331	-2.59862067511403		gene_1474	31.6828451952358	-2.12762043754292		gene_1474	18.3495044176491	0.0808251181024589		gene_1474	8.3749310765145	-0.808941588591977		gene_1474	11.9254491620139	1.76041657022696		gene_1474	5.31457386656041	0.00388327749598097		gene_1474	0.0852071823934164	0.227019381253042
gene_1475	30.9170140172488	-3.0197275159018		gene_1475	9.03172227989614	-1.4574173546317		gene_1475	10.320919955003	-1.16418386717671		gene_1475	3.18919073603194	-1.33168877295519		gene_1475	9.73233421241787	2.13674487414299		gene_1475	4.67644032793122	2.351061230462		gene_1475	0	0
gene_1476	15.7145200193037	-0.715519789840408		gene_1476	9.86330116291106	0.154799304551838		gene_1476	5.58268714060692	-0.694880721607021		gene_1476	4.47768645623917	-1.54391315245031		gene_1476	11.182484689197	2.13949302533905		gene_1476	4.56738154105418	1.2076094705159		gene_1476	2.24476052175443	-1.37723682641812
gene_1477	5.73333294642272	-0.68816663892003		gene_1477	4.35714137247338	-0.0489154966112285		gene_1477	2.84820032982151	-1.22707508697044		gene_1477	2.05133142234604	-1.28366705607343		gene_1477	1.24079219536068	0.728287057700876		gene_1477	1.49303677421785	0.618001118198811		gene_1477	0	0
gene_1478	4.87880697437909	0.668705910261352		gene_1478	14.7042624331975	0.668456657278591		gene_1478	8.80019719000932	0.498662286476281		gene_1478	9.43734316111919	-0.545040066781538		gene_1478	7.44281675876105	0.21081186994845		gene_1478	23.7364427272903	2.52227269149055		gene_1478	1.21478201613123	-1.7780251920049
gene_1479	136.13286405827	0.171098486227823		gene_1479	100.422757364348	-1.75010824231205		gene_1479	95.9412136551005	-2.37402257518956		gene_1479	56.9324066477895	-2.44003013965068		gene_1479	99.6866289414069	0.687585812880137		gene_1479	62.9574963809625	-0.537839076956664		gene_1479	9.76734441504325	-2.52017830878748
gene_148	9.10725494106942	-1.02942587709592		gene_148	16.8168814044873	0.233172687323842		gene_148	6.21511191927615	-0.168964343294229		gene_148	7.91339437598413	-1.95247922800878		gene_148	7.13085353271773	1.19048099975225		gene_148	5.87581422902334	-0.215461524953261		gene_148	0	0
gene_1480	2.04808951168764	0.507390122926988		gene_1480	3.29414102530282	0.0694777779863134		gene_1480	1.50902118802898	-1.30260332803735		gene_1480	1.28448857923099	-1.06330921914648		gene_1480	0.50484050306689	1.00696652260259		gene_1480	2.49568837097838	-0.273975840095846		gene_1480	0	0
gene_1481	2.58484935869881	-1.10048362371856		gene_1481	2.62658253084007	-0.161354365651079		gene_1481	8.72144252420581	-1.12437055191984		gene_1481	0.497580609310823	-0.996505327855404		gene_1481	0.95019191589925	0.744386247419254		gene_1481	4.16481016554548	1.22429686581031		gene_1481	0	0
gene_1482	6.45389945096956	0.296914831305915		gene_1482	11.0968185736532	-1.00061655815103		gene_1482	4.51352563320074	-0.408555153409043		gene_1482	4.07801650506064	-1.18942260290868		gene_1482	7.26876459317825	1.57144431865476		gene_1482	7.4496231116059	-0.94746974896075		gene_1482	0.133965892724244	0.342477130775086
gene_1483	6.94098964209045	-1.55332431295356		gene_1483	7.79639452918048	-0.424439672360282		gene_1483	20.6442329270823	-0.913368852816088		gene_1483	7.77977931367309	0.537042229374132		gene_1483	7.32735009634745	0.417906192929757		gene_1483	2.05424729876293	-0.577256581336855		gene_1483	0.170414364786833	0.423124966716581
gene_1484	46.5855247851063	-2.31469676460619		gene_1484	94.2581845386051	-1.20815068928477		gene_1484	16.7171439096202	1.89806206067453		gene_1484	25.1544906789155	0.33969897530001		gene_1484	43.3172621918302	-0.0571019152052103		gene_1484	8.77638949700976	3.05070566798377		gene_1484	0.854790852167864	-1.11733609525344
gene_1485	22.9907097950665	-2.2247701361506		gene_1485	40.5262946107105	-0.505263871055057		gene_1485	42.7419688890103	0.094575202814629		gene_1485	25.5430992051803	0.213968631545495		gene_1485	21.2196729954874	0.21402761033348		gene_1485	11.9610939219786	0.620726218168544		gene_1485	1.57937404335442	-0.59799787229555
gene_1486	24.2292325353105	-1.77551328708838		gene_1486	34.3999991424477	-0.410297443711546		gene_1486	21.7482845311666	-0.520451071898262		gene_1486	26.1261763201547	-0.649052888030799		gene_1486	27.8837064148318	0.253258894609729		gene_1486	17.8087656778516	0.187708436167522		gene_1486	0	0
gene_1487	7.43543565912321	0.52551845788408		gene_1487	13.2263093463705	0.625313423943736		gene_1487	7.74570731833448	0.454849745538048		gene_1487	6.0164327945822	-6.96593075588467e-05		gene_1487	5.96464102068965	1.63434835426442		gene_1487	10.8365020892354	0.270137521283223		gene_1487	0.46588816574164	-0.949928063045303
gene_1488	14.5701242089487	1.16371329018883		gene_1488	27.9766453762407	0.293420537452743		gene_1488	20.6425542416199	-0.735616969126844		gene_1488	11.0390006064372	-0.407509145691258		gene_1488	12.1354367673625	1.29722778454782		gene_1488	21.0003119392472	0.151031869311701		gene_1488	0	0
gene_1489	8.34158842043272	-1.40570953185162		gene_1489	9.5260770093476	-1.31055540719393		gene_1489	14.7741844104839	-0.21317140765199		gene_1489	3.46040914058921	-1.21924163778033		gene_1489	5.54896930824316	-0.0767856910980171		gene_1489	1.32262378151794	-0.265625999137871		gene_1489	0	0
gene_149	8.18369087779035	0.196562455493966		gene_149	6.29147045299049	0.522406612900923		gene_149	7.16453448052445	0.148180296668481		gene_149	3.43882604928815	0.73064076667314		gene_149	4.47089228004758	2.23605532223546		gene_149	3.23039944561072	1.88893394453488		gene_149	0.931776331483281	-1.51780613599385
gene_1490	10.7736635295867	1.16440714341768		gene_1490	19.4254891153337	0.284020832985047		gene_1490	10.4244243615431	-0.345730896107497		gene_1490	8.70528300000256	-0.375929581647402		gene_1490	12.4144817317572	-0.43420677735818		gene_1490	11.60452733846	-0.117918907365475		gene_1490	0	0
gene_1491	0.758773177166199	-1.33201834210487		gene_1491	7.85387912836215	-3.34375135647161		gene_1491	0.346713764675746	0.0385204995962038		gene_1491	1.33458654678835	0.810859367161492		gene_1491	0.119644466435762	0.309512582494654		gene_1491	0.638749274889117	0.480172166793726		gene_1491	0.388902686426223	-0.457701535177846
gene_1492	13.6174004596183	-0.278836104647473		gene_1492	20.8614703020697	-1.38458611959413		gene_1492	12.0150602940022	-0.974978194812253		gene_1492	16.5106223493172	0.141225243601741		gene_1492	17.3718107452946	0.173216807477258		gene_1492	8.48620777268487	0.656006474337168		gene_1492	2.50248933795482	1.47552072785492
gene_1493	1.46711973246847	1.97608477265528		gene_1493	6.02092280767246	0.784036544529765		gene_1493	2.2903531294895	-0.311834910034517		gene_1493	3.00721387168757	-0.214031369782035		gene_1493	3.44922443989941	0.857402174277519		gene_1493	6.48851253218043	1.42865908140076		gene_1493	0	0
gene_1494	4.05312607463668	-1.35065888727431		gene_1494	4.04227887309883	0.680554748846652		gene_1494	0.648646069168428	-0.422926917501635		gene_1494	4.49470781880073	-1.81175593502531		gene_1494	7.36533495329346	1.58409239150921		gene_1494	8.2745083867384	0.447194166022076		gene_1494	0.303695504032807	-0.684720916430889
gene_1495	2.50455355225144	0.579412180215247		gene_1495	1.96193666873246	-1.01872601467698		gene_1495	0.459498516584517	-0.680426367341698		gene_1495	3.11257184656219	-1.98422213741784		gene_1495	1.89263355338662	0.653131268329433		gene_1495	5.39657047894255	-0.381206159302436		gene_1495	0	0
gene_1496	41.0246027731157	0.523406120839235		gene_1496	72.3333461845715	-0.524530247977663		gene_1496	36.4083482670688	-0.6442857703847		gene_1496	47.1650352009532	-0.174538035692648		gene_1496	44.9778363301625	0.45006323444619		gene_1496	58.9753328861033	0.351240102947005		gene_1496	2.280644226377	0.144664222120792
gene_1497	45.9837448018474	0.309282880083586		gene_1497	71.5105471698254	0.055192499213482		gene_1497	35.6467042846789	0.416967192465296		gene_1497	35.2645692405319	-0.575052462125194		gene_1497	38.406542359649	0.967387558801536		gene_1497	45.28900710578	1.24935473442891		gene_1497	4.27720305631374	1.11587058300406
gene_1498	0	0		gene_1498	0.265021615570997	0.130792418328399		gene_1498	0	0		gene_1498	0.111805130040244	-0.291144109185265		gene_1498	0.216378948104047	0.518794847249264		gene_1498	0	0		gene_1498	0	0
gene_1499	19.9573451564314	-4.40852347249785		gene_1499	8.47650966183097	-1.92538020434436		gene_1499	1.73685181249522	1.20316436151583		gene_1499	1.93478466763901	-1.13072651908212		gene_1499	20.4134350525513	-3.56471475276235		gene_1499	7.25887650813205	-2.02747191943684		gene_1499	0.172900736244302	0.428465604762099
gene_15	22.9932094499964	0.0050767272978978		gene_15	49.2506890068912	-0.835938848793349		gene_15	27.7172312887251	0.419114764551718		gene_15	32.7831538608812	0.15255199515826		gene_15	32.6117186804107	0.243476144832541		gene_15	39.0832134942002	0.43371855641573		gene_15	9.41727054592861	0.546876600782304
gene_150	16.9037636672756	0.360362981784427		gene_150	41.8004950124165	-0.684084269803927		gene_150	29.8802520058684	-0.637463180577852		gene_150	24.9829051039573	-0.362534251812973		gene_150	26.373355770883	0.627806106322598		gene_150	22.8203418025785	0.836392668267891		gene_150	2.73285228495118	-1.1207224073749
gene_1500	3.05368946388269	-0.532827950570981		gene_1500	3.27974962202262	-0.0240149195880128		gene_1500	0.346713764675746	0.0385204995962038		gene_1500	1.19338314950774	-1.75990843829831		gene_1500	1.58533369298327	0.496433999147278		gene_1500	0.940446705778441	-1.52651628407884		gene_1500	0	0
gene_1501	7.51751962110769	0.821091526918761		gene_1501	9.09107372061198	0.0336516959375893		gene_1501	4.21614040911674	-0.872702354029873		gene_1501	3.77487534726416	0.161897336072446		gene_1501	7.31326498453682	0.53989917315316		gene_1501	2.07414136744907	1.14574086808086		gene_1501	0	0
gene_1502	0.16150561319107	0.403825303624997		gene_1502	3.51968387899076	1.06191322763564		gene_1502	2.13853334554646	-0.786431211511159		gene_1502	1.37985530369831	0.411106316321177		gene_1502	1.99720364966219	1.63763146540481		gene_1502	3.29441414305092	0.760754299308867		gene_1502	0	0
gene_1503	2.15300708372712	0.424697590443441		gene_1503	3.55094743358548	-0.204987866106415		gene_1503	3.81364615147229	1.32276458726726		gene_1503	1.25529282323326	0.466798320212477		gene_1503	4.68008525087979	1.43912398585719		gene_1503	6.65809818291391	0.39953484180663		gene_1503	0	0
gene_1504	12.0848891107545	1.1952027778526		gene_1504	6.66921549654344	0.488102779014681		gene_1504	2.7801150143298	-0.352798107741347		gene_1504	1.95826708651948	0.610019319576466		gene_1504	1.46601517307605	0.654689003217166		gene_1504	1.74050943329674	-1.05466081853134		gene_1504	0	0
gene_1505	19.5178922651313	0.807947167294426		gene_1505	62.3351672990678	0.999351240932867		gene_1505	32.1064420427803	1.18618528077103		gene_1505	67.4790755367317	2.40117575847418		gene_1505	81.0249627859919	3.08766415497713		gene_1505	103.181211714375	3.54489173459868		gene_1505	0.389587439904493	0.831208323889637
gene_1506	0.33921676152539	0.747115398004067		gene_1506	10.9923004243233	-0.501159941457781		gene_1506	0.314912861445562	-0.704717705460732		gene_1506	24.9046512398117	-1.60664902064189		gene_1506	11.940367717061	1.97045721073612		gene_1506	5.85658304109008	-3.35183058257763		gene_1506	0	0
gene_1507	7.498007770049	0.523581518641125		gene_1507	19.8655362330317	-0.798326209025991		gene_1507	21.0850377244305	-0.352827981079869		gene_1507	10.1710496737395	-0.62438935187622		gene_1507	23.5119020244586	0.94341941367506		gene_1507	23.2206970798758	0.083152225897606		gene_1507	1.05456577962988	1.63651166392118
gene_1508	5.16732128889315	-0.220324838093634		gene_1508	4.67248452692101	-0.622172018809929		gene_1508	5.77619183305113	-0.165718164622462		gene_1508	2.52833580344161	-0.818315694314154		gene_1508	2.96288026010161	0.440827851988502		gene_1508	9.12245381151539	-0.389830832880907		gene_1508	0	0
gene_1508.1	0.128024588426618	0.32889294974977		gene_1508.1	0	0		gene_1508.1	0.082183987744743	-0.219547065564506		gene_1508.1	0.248036909991284	-0.581181363123441		gene_1508.1	0.114486232364157	-0.297452592321697		gene_1508.1	0.165823343545894	0.413211356887791		gene_1508.1	0	0
gene_1509	42.1596591262762	0.729398771002561		gene_1509	183.401221665779	1.28294230838154		gene_1509	54.4306674731576	1.42868290076352		gene_1509	65.6275893640113	1.2370025635501		gene_1509	89.85182777926	1.78987545195389		gene_1509	71.3463531549961	1.02061295554818		gene_1509	1.37273870469755	1.90514962049164
gene_151	1.57734058082643	-1.63407502679579		gene_151	5.68984490461984	-1.19043876874307		gene_151	4.92432672207456	-2.11606599609318		gene_151	4.00932674480598	-0.976363373208237		gene_151	5.10086772476599	1.88280484628799		gene_151	2.15311451193223	-1.10166024041204		gene_151	0.175387107701771	0.433786545470403
gene_1510	1.77618917008854	-0.0746492820135343		gene_1510	0.547497688274508	0.230962796089015		gene_1510	3.43156949981577	-0.860927300851946		gene_1510	2.17346469923296	-1.0980768153335		gene_1510	1.02899445481584	0.834599800705566		gene_1510	4.46749198954386	0.0942353306337105		gene_1510	0	0
gene_1511	0	0		gene_1511	0	0		gene_1511	0.139961271753583	-0.356056505944594		gene_1511	0.372055364986926	-0.802491636739244		gene_1511	0.114486232364157	-0.297452592321697		gene_1511	0.304315040623285	-0.142163283753295		gene_1511	0	0
gene_1512	197.968453017366	0.242201860936983		gene_1512	276.347400704375	0.0414816732995959		gene_1512	238.081348777219	-0.5050273518165		gene_1512	195.714233846723	0.318704683146994		gene_1512	237.25400054549	0.892936748333616		gene_1512	195.990271462654	-0.515792263116871		gene_1512	100.173172445185	-0.176593103093168
gene_1513	6.59743321533925	0.779166835569748		gene_1513	7.03496459326496	0.744572173247187		gene_1513	3.59303086526844	0.462087328350506		gene_1513	4.15548990818273	-0.207478644968262		gene_1513	6.19099011180101	0.152093723606798		gene_1513	8.42185934282535	0.612953461971832		gene_1513	0	0
gene_1514	5.68215553793164	3.62810995166942		gene_1514	46.9328122624603	1.94759085220823		gene_1514	9.77986362587966	3.42206113247952		gene_1514	31.5508764571703	2.71527664656955		gene_1514	40.3220933737415	4.78965056765537		gene_1514	32.554706106202	4.0023217280329		gene_1514	0.255621547180249	0.595735747080933
gene_1515	10.3252069310608	-0.289776497857048		gene_1515	18.4168168597395	0.435641109492913		gene_1515	9.92212625351601	-1.38540133658823		gene_1515	7.45569097827396	-1.32263125436453		gene_1515	10.0864531565199	1.32412871935686		gene_1515	14.7565240879518	-0.513162853181166		gene_1515	1.52416723703867	0.0731961614271773
gene_1516	2.4333432281411	-1.92584406595706		gene_1516	2.77713312651442	-0.112989342508909		gene_1516	4.654395624216	-1.01526258372313		gene_1516	4.23333217782041	1.00154589580633		gene_1516	1.70528069409625	1.59804944992763		gene_1516	3.28716680739974	-1.1476064241249		gene_1516	0	0
gene_1517	0.487056997377146	-0.533208490445914		gene_1517	28.3182983641991	0.264764975415795		gene_1517	2.32835583539972	-0.208211759262911		gene_1517	4.23896060782663	-1.37539921198461		gene_1517	6.39682580303049	0.353413121555812		gene_1517	7.43508584448869	0.589144571845583		gene_1517	0	0
gene_1518	0.661352554836595	1.21580600140559		gene_1518	30.5366413697682	-0.286238868307072		gene_1518	2.50748717956641	0.105464269340632		gene_1518	5.23646494284307	-0.895550358239864		gene_1518	5.14246330041585	0.108130737172328		gene_1518	9.7399728974592	0.824404420595001		gene_1518	0	0
gene_1519	0.325186494087952	0.0305498942236282		gene_1519	17.8091531275404	1.0793277806502		gene_1519	3.46084977358383	-0.595642236741555		gene_1519	5.22223519480633	-1.66230656094984		gene_1519	16.9202648790382	-2.9648991814286		gene_1519	8.58791648927961	-0.573590318484661		gene_1519	0.303695504032807	-0.684720916430889
gene_152	24.9592666334301	-0.579368835103021		gene_152	121.426045142185	-0.186345097075672		gene_152	55.6942206224078	0.245115366496827		gene_152	32.1593813177585	-0.353095851858549		gene_152	43.0793736377508	0.313597576115368		gene_152	52.2534605576438	0.810914743756587		gene_152	7.8728280977638	-1.39445554779346
gene_1520	2.64704188723819	1.4712071551827		gene_1520	150.574558713247	-0.577268540062915		gene_1520	26.9856911550346	-1.21232410953905		gene_1520	13.0914639238703	-0.883949879430857		gene_1520	18.9732262909349	0.28975091389866		gene_1520	18.342748636814	-0.023443796308322		gene_1520	0	0
gene_1521	2.43684434546041	2.55426680397287		gene_1521	78.3437527239005	0.424545488406734		gene_1521	8.55558150659071	0.111129516845077		gene_1521	8.72764934197716	-0.970442390028912		gene_1521	16.8721858760458	-1.09102639065586		gene_1521	28.9998758652709	0.492004779120996		gene_1521	2.0577231026207	0.258481819240198
gene_1522	0.256049176853236	0.596551982012526		gene_1522	0	0		gene_1522	0	0		gene_1522	0.169193659422931	-0.194868749407916		gene_1522	0.108189474052024	0.282592752944098		gene_1522	0	0		gene_1522	0	0
gene_1523	4.2925412156964	0.609327344235127		gene_1523	9.5176545456785	-1.39821814100881		gene_1523	2.27061990001148	0.378180105611686		gene_1523	8.96093152275538	-1.40766458352475		gene_1523	7.0448171010106	0.568726129561563		gene_1523	9.84809437606654	0.456027171337144		gene_1523	0	0
gene_1524	27.2422004081753	1.13823847277731		gene_1524	66.5536916861898	1.19015005201609		gene_1524	11.3384221354739	1.99837106507625		gene_1524	27.0521224497143	0.10805734374984		gene_1524	45.7887588269416	0.564620539165664		gene_1524	43.0719872809763	-0.298961313646699		gene_1524	1.33201045827168	-1.05387106844727
gene_1525	14.5132828331888	-0.772861007887385		gene_1525	30.5444801290986	0.722581042449948		gene_1525	20.4328407292937	-1.39224385019266		gene_1525	18.7004387032544	-0.305463018689393		gene_1525	21.6556379077577	0.375138043281991		gene_1525	18.4570994603976	0.461017315108324		gene_1525	0	0
gene_1526	0	0		gene_1526	1.03404289306982	-0.338637062703355		gene_1526	0.104970953815187	-0.274937781726734		gene_1526	0.442275163246721	-0.161964037901948		gene_1526	1.25285775000071	0.434840346853773		gene_1526	0.438489617721268	0.0165077652332101		gene_1526	0	0
gene_1527	8.23333243315372	-0.686479488915703		gene_1527	11.1082339442616	0.815748103217322		gene_1527	10.0903008136079	-0.229399589779644		gene_1527	5.70939568203301	-0.183703375356791		gene_1527	12.1568441019297	1.21550924329971		gene_1527	8.98007240295805	1.20820945465692		gene_1527	0	0
gene_1528	12.4665392665301	-0.0096656709123235		gene_1528	13.8209559699479	-0.0728825253411072		gene_1528	18.3820510159277	0.832709207607976		gene_1528	10.6390600979465	-0.141591992579957		gene_1528	15.987239496286	0.507540112690835		gene_1528	13.5064781923409	0.612045750191333		gene_1528	0	0
gene_1529	6.59193378236983	2.3309073236574		gene_1529	23.1917320061689	0.460094513575578		gene_1529	3.48791628773124	2.52485766539189		gene_1529	10.0393383424808	0.498695504599125		gene_1529	14.1013496059348	1.95191906581532		gene_1529	24.5066172514355	0.966866817688632		gene_1529	0	0
gene_153	2.1716748480865	0.734705527196422		gene_153	3.84912832519417	0.360123175066309		gene_153	4.61427540788894	-0.511596730911449		gene_153	6.16381018642263	0.979135308074161		gene_153	1.9752769149975	1.94181753966676		gene_153	4.41300470147009	0.695232282421568		gene_153	0	0
gene_1530	3.91982272262875	2.90975612733681		gene_1530	22.0148967021697	1.71700838078019		gene_1530	1.55339085123306	0.452146409792156		gene_1530	4.74999679555997	0.916522720248802		gene_1530	13.7637165815278	3.24276606555528		gene_1530	13.6868740893597	1.09961692335933		gene_1530	0.066982946362122	0.18137724774258
gene_1531	11.4803655444373	3.33916927527953		gene_1531	9.41592324264336	2.11260864590372		gene_1531	6.00442417907063	0.817895407219715		gene_1531	10.5921814650935	-1.37632730918277		gene_1531	16.7468736011863	0.21902066761094		gene_1531	5.04479863818458	0.361076929731559		gene_1531	0	0
gene_1533	9.80030868276588	-2.27817097445682		gene_1533	18.5045201422818	0.0919510662126818		gene_1533	20.9877508359562	-0.221546839142727		gene_1533	6.88162602281126	-0.667406114062856		gene_1533	15.6016889243097	0.179716877679957		gene_1533	14.2587834261674	-0.155039978169268		gene_1533	0.263080661552657	0.609907470522819
gene_1534	10.5962231359498	0.643564355918924		gene_1534	25.2336821598482	0.849205138065812		gene_1534	31.4755836076908	-0.458978312278596		gene_1534	20.7458022118424	-0.0473578056856253		gene_1534	25.2681814924645	1.20943398116999		gene_1534	31.9181576007487	0.840966593730013		gene_1534	0	0
gene_1535	18.1750463253509	-0.637392787158966		gene_1535	32.2074443007474	0.605628363651651		gene_1535	22.7105098316543	-0.465549451630834		gene_1535	15.6853556187976	-0.615029806409359		gene_1535	15.5790170601801	1.21103713544706		gene_1535	21.8697092828538	0.393942107944362		gene_1535	1.2650318524377	0.0640230172048545
gene_1536	18.0649651010679	-2.09460917676755		gene_1536	16.6151382442133	0.259726169080067		gene_1536	32.2212842575667	-0.431481427720699		gene_1536	12.7434897520756	-1.01698252386036		gene_1536	14.6105778613279	-0.437125683355788		gene_1536	12.1826166620826	1.13638142875621		gene_1536	0	0
gene_1537	28.9059571446599	-0.549610945987556		gene_1537	44.6130390035747	0.00746529078168817		gene_1537	0.628631918221083	-0.252888965331133		gene_1537	43.9112293068501	-0.271131872396683		gene_1537	65.46138656897	1.29862758057455		gene_1537	39.3654553823835	-0.22968190304249		gene_1537	2.41413470098365	-1.42059291532475
gene_1538	124.473002430209	-2.92112761300749		gene_1538	193.592830396755	0.190306525703261		gene_1538	153.907400796843	-0.902624469649037		gene_1538	115.731895043653	-1.43906612834587		gene_1538	298.301143493901	-4.68470710808188		gene_1538	174.651865019058	-5.24184399798803		gene_1538	1.45841958995245	-1.15166625206677
gene_1539	1.40674812741628	1.93111428291312		gene_1539	1.65602833430966	0.659019280243649		gene_1539	2.41046478722432	-1.08803023061128		gene_1539	4.22120535427038	2.52386385875881		gene_1539	2.21284311222653	-0.793862781236662		gene_1539	1.31486357442901	0.0300207806944592		gene_1539	0	0
gene_154	10.3213452452832	0.166755741729546		gene_154	30.0435863928337	-0.0147427034353873		gene_154	20.5313572286586	-1.2036425024291		gene_154	13.9774681826242	-0.650875707337323		gene_154	18.4994755768751	0.084625106270117		gene_154	21.087431480973	0.199397930834057		gene_154	0.388902686426223	-0.457701535177846
gene_1540	26.8458260089686	1.62142904617556		gene_1540	29.961854446633	-0.359333181089578		gene_1540	17.5484407000621	-1.98920852198268		gene_1540	27.4155531199009	-1.64931559416545		gene_1540	47.1795492480336	1.25335044696901		gene_1540	83.6032411267399	1.58687954450665		gene_1540	2.95442548419618	-0.983954132601663
gene_1540.1	4.66085359085209	0.134283369490937		gene_1540.1	4.89849247302951	-0.253897723812023		gene_1540.1	3.04821696131681	-1.33356560932296		gene_1540.1	2.53844591585062	-1.57669860634787		gene_1540.1	5.03337232352414	0.837374906795125		gene_1540.1	4.49410528382076	-0.103247472637369		gene_1540.1	0.133965892724244	0.342477130775086
gene_1541	0.797572160447542	1.37581477182016		gene_1541	3.79609550963996	0.0716902637199958		gene_1541	2.11787078589953	-1.02430366132899		gene_1541	2.07667181951827	-0.434340844452091		gene_1541	2.71341091410895	-1.9334391821398		gene_1541	5.73391903604366	-0.618775445260874		gene_1541	0	0
gene_1542	8.86240432571019	-0.251731439777646		gene_1542	16.1328959823013	-0.41953586691529		gene_1542	19.8186991095164	-0.012556461394636		gene_1542	16.0177979357856	-1.02920122204645		gene_1542	13.1597561233952	0.93126058225746		gene_1542	10.3239357839336	0.43091610325467		gene_1542	0.0852071823934164	0.227019381253042
gene_1543	0.107670408794047	0.28136094502011		gene_1543	1.70108201502329	0.184058152994144		gene_1543	1.9111389929513	-0.0765216189158646		gene_1543	5.65149429263692	-0.0827520622041293		gene_1543	2.13405193807488	-0.774428171458083		gene_1543	0.471532157756201	0.202304554894902		gene_1543	0	0
gene_1544	22.1581712094569	0.125042518620498		gene_1544	41.2096535503016	0.105084464870217		gene_1544	21.4448176488402	0.677812006522805		gene_1544	25.3758989358828	-0.128107148313693		gene_1544	21.0018211527363	1.0189614890928		gene_1544	13.7345883650415	0.0821281498316485		gene_1544	1.70958170433573	-1.60485520492595
gene_1545	48.6325088254996	-0.793639947829795		gene_1545	46.2559168519928	-0.0787763262265279		gene_1545	41.7912724671019	-0.332037734385423		gene_1545	42.373554517468	0.582867189380332		gene_1545	60.7823517788973	0.718453486717801		gene_1545	34.0060191005792	0.674278646921887		gene_1545	17.4741733739491	-0.98294654331052
gene_1546	10.6626088239904	-0.998564839230297		gene_1546	27.2773858348208	0.31499817986792		gene_1546	12.1347065191337	-0.0559538895280442		gene_1546	16.6074437011862	0.387289400307257		gene_1546	32.0840385722902	-1.12568089548863		gene_1546	21.6048304183151	1.00251791296065		gene_1546	2.31804884642178	-2.21595271749559
gene_1547	5.0463718878862	-1.510087230855		gene_1547	8.9229222707388	-0.0613603083525428		gene_1547	2.53938106022594	-0.780237062791696		gene_1547	2.2741369455105	-0.365999756623154		gene_1547	10.0079722343603	-0.90455231081684		gene_1547	5.04505270554494	-0.335042624677481		gene_1547	0	0
gene_1548	2.95948802158727	1.06932838991067		gene_1548	3.59403993061543	-0.925501360169245		gene_1548	2.15910312767054	-0.333873638250695		gene_1548	5.45712784181987	-0.304428419671517		gene_1548	3.43125344882099	0.624336032156984		gene_1548	3.01418893424475	-0.25168366794611		gene_1548	0	0
gene_1549	11.9438407375241	0.610914737942276		gene_1549	11.574459272556	0.159706191198607		gene_1549	8.17314906573614	-0.557361488110521		gene_1549	11.9919661856356	-1.43607816345018		gene_1549	14.2742033087106	0.558757198714413		gene_1549	10.5723543236868	-0.338847535202071		gene_1549	0.340828729573665	0.749883869495204
gene_155	11.0332584645488	0.0633756540680928		gene_155	15.4131772773157	0.222348563791771		gene_155	12.7350523800525	-0.383653172637996		gene_155	11.0518097229332	-0.0138909900694478		gene_155	9.9318896998695	-0.165200804943208		gene_155	10.6102405853105	0.816513257928023		gene_155	0	0
gene_1550	17.0307526230379	-0.392514821230899		gene_1550	18.4324593478591	1.21773117369237		gene_1550	9.44375974879137	-0.0497290499753118		gene_1550	13.6217675090703	-0.847016213482298		gene_1550	11.6628824492352	0.446352643644377		gene_1550	14.3510136114111	0.343476231205475		gene_1550	0	0
gene_1551	1.00056931636199	1.58550996342932		gene_1551	1.16677826703442	-0.139793058340164		gene_1551	1.65283173580212	-0.994071703747382		gene_1551	1.86463049898814	-2.2416147633004		gene_1551	1.29281140936279	-0.975457000606196		gene_1551	0.96375118332405	-0.00490437078056109		gene_1551	0	0
gene_1552	0.636342720738467	-0.529801904785441		gene_1552	23.147869923757	2.21592639122409		gene_1552	1.01012320252138	0.449028018251472		gene_1552	27.5833486931	-1.11376974892004		gene_1552	26.6456394949692	2.27722514821747		gene_1552	11.7740739768935	-3.45608631437261		gene_1552	0	0
gene_1553	5.81936022647271	0.108550495684669		gene_1553	8.69293857094556	-0.0124264820016993		gene_1553	9.46158269514758	0.133242058336525		gene_1553	13.6811717065348	-0.124718420503282		gene_1553	9.01947707079533	1.7688000255142		gene_1553	8.27321496722677	0.024478151127999		gene_1553	0	0
gene_1554	1.65672768452559	-0.0385731463285041		gene_1554	5.63601236801969	0.975874571980879		gene_1554	2.89844273383831	0.697576917518892		gene_1554	3.3073201484934	-1.70612698619393		gene_1554	3.54120932121541	2.38670153133181		gene_1554	7.42531848956585	0.499423657124507		gene_1554	0.0852071823934164	0.227019381253042
gene_1555	43.8884680290217	-2.68134381349963		gene_1555	8.54476111806854	-0.315110605655771		gene_1555	4.18870092887266	-0.319521606557678		gene_1555	7.17120798747307	0.70140183787257		gene_1555	27.1414733147866	-5.11803235611923		gene_1555	26.3335686384646	-1.56743466744322		gene_1555	0.175387107701771	0.433786545470403
gene_1556	0	0		gene_1556	0	0		gene_1556	0	0		gene_1556	0	0		gene_1556	0	0		gene_1556	0	0		gene_1556	0	0
gene_1557	0	0		gene_1557	0	0		gene_1557	0	0		gene_1557	0	0		gene_1557	0	0		gene_1557	0	0		gene_1557	0	0
gene_1558	8.6284005328842	-1.03448557842689		gene_1558	6.76450534882485	-1.10657129170886		gene_1558	7.32178860040006	0.67566624444281		gene_1558	3.19501003848136	-1.95232667404403		gene_1558	4.21558043240316	0.382603323804166		gene_1558	7.43600534033389	-1.2897289022085		gene_1558	0	0
gene_1559	108.421396610724	-1.54230054646118		gene_1559	102.380057857406	-1.11189192935978		gene_1559	59.5515087063093	0.634024015879817		gene_1559	60.5682001653114	-0.0383229952755402		gene_1559	68.1741273109087	0.364052839041397		gene_1559	54.6335391615802	0.0556494863325371		gene_1559	1.02144294667367	-0.220895256054538
gene_156	17.7078523561209	0.000482982671304712		gene_156	29.0958158425011	0.324641831691334		gene_156	16.5670193687147	-0.612335543609811		gene_156	21.7793951252451	-0.387940744912783		gene_156	23.6138685395927	0.345231496821864		gene_156	17.49678701533	-0.905905885881037		gene_156	0	0
gene_1560	6.92158612807152	1.5126424327807		gene_1560	14.2244914302124	-1.1335115229225		gene_1560	7.09487833760859	0.159819595494698		gene_1560	7.30320288609758	-1.53778437316242		gene_1560	9.28493136078274	0.22594563806642		gene_1560	2.03684241060771	-0.454593730916344		gene_1560	0	0
gene_1561	5.4070757920431	-0.216042437079585		gene_1561	13.6348893596488	-0.256948205889588		gene_1561	7.3336928229839	-0.349693894037123		gene_1561	9.28228957339968	-0.186595386214201		gene_1561	15.6776388749941	-0.750173815798952		gene_1561	9.98315879342034	0.10730847018374		gene_1561	0	0
gene_1562	18.8866475849535	1.73030120770029		gene_1562	25.7845719577843	0.013493075070005		gene_1562	23.5450732647227	0.439493770260893		gene_1562	17.5237313351953	-0.903440091946788		gene_1562	12.2040583277346	1.4234449821608		gene_1562	20.4899347527368	0.0579160129104778		gene_1562	4.71910783817751	-0.766630135450904
gene_1562.1	0	0		gene_1562.1	0	0		gene_1562.1	0.38550419930607	-0.824571053765352		gene_1562.1	0	0		gene_1562.1	0	0		gene_1562.1	0	0		gene_1562.1	0	0
gene_1563	0.0538352043970233	0.147528666283655		gene_1563	0	0		gene_1563	0.234348611366278	-0.554537009723553		gene_1563	0.438459963572505	-0.522679101317459		gene_1563	0.162284211078035	0.40552236975937		gene_1563	0	0		gene_1563	0	0
gene_1564	35.4378824479384	0.691446008629951		gene_1564	21.8635512249881	0.515900038789377		gene_1564	26.1640669444983	0.704138418678679		gene_1564	10.2515452934465	1.41975475873768		gene_1564	25.1213945181008	1.90995630530633		gene_1564	21.8094435130354	-0.053794799856433		gene_1564	0.170414364786833	0.423124966716581
gene_1565	4.77080754934874	-0.0562366908859904		gene_1565	5.02770951532248	-1.19543465107751		gene_1565	4.31791827762611	0.780238872354243		gene_1565	2.20990815303719	1.68675877196714		gene_1565	3.35177630959982	1.14761939171815		gene_1565	3.42891078643485	-0.626263522578221		gene_1565	0	0
gene_1566	20.3679914328861	1.62426382606717		gene_1566	9.39357747465687	0.303186008537223		gene_1566	5.09758392555759	1.05830081683157		gene_1566	5.73787104918786	1.21562331357		gene_1566	13.5449028059749	1.03199292095048		gene_1566	8.74637102319231	0.488973746457577		gene_1566	0.303695504032807	-0.684720916430889
gene_1567	96.7361738692446	-4.19803070089742		gene_1567	44.9931145868969	-0.856136862718241		gene_1567	16.3846555288092	0.0898177981209306		gene_1567	16.7976536743371	0.808505842623832		gene_1567	18.7322539964038	-3.41864682484267		gene_1567	1.83815344437658	-0.631564874997432		gene_1567	0	0
gene_1568	0	0		gene_1568	3.16674741803193	0.571964391117541		gene_1568	1.41062260110148	0.608378618568436		gene_1568	1.85461185963075	1.06549376871889		gene_1568	0.776216593300564	0.145185244515434		gene_1568	1.22138992315056	1.78357392856842		gene_1568	0	0
gene_1569	4.21874155135973	-1.24791695948027		gene_1569	4.61696611027259	-0.654840231994267		gene_1569	4.41221256647934	-0.810525751873455		gene_1569	2.86209331564723	0.944892873703268		gene_1569	8.81569340563093	1.09313392392717		gene_1569	7.35424684588614	0.531988256916476		gene_1569	0	0
gene_157	35.3363052406525	-0.155393873667005		gene_157	24.5630684282642	0.64635395034218		gene_157	25.6084000209363	0.00269144993052375		gene_157	29.8997899492154	-0.353899922353598		gene_157	40.7670534858393	1.76781585540716		gene_157	45.9607679008097	-0.16480012239161		gene_157	8.75775572078114	-0.779896373925521
gene_1570	2.04185438381663	-1.48626586925827		gene_1570	0.940331120011449	-0.782537960927494		gene_1570	1.46502069834092	-0.706838879850708		gene_1570	3.52227546410247	-0.565477096444348		gene_1570	0.781374827372169	0.529750166290798		gene_1570	0.642007746900837	1.19157243737108		gene_1570	0	0
gene_1571	0.582624750098148	-0.0378284942302073		gene_1571	1.9898460376562	-2.316056534431		gene_1571	0.810534720291438	-1.00478531783262		gene_1571	0.695853751961114	-1.25804096460157		gene_1571	2.62238977599169	-1.62862865593099		gene_1571	0.639051960597367	1.18783356055463		gene_1571	0	0
gene_1571.1	0	0		gene_1571.1	0.340615890545071	-0.749518633781786		gene_1571.1	0	0		gene_1571.1	0	0		gene_1571.1	0	0		gene_1571.1	0	0		gene_1571.1	0	0
gene_1572	2.35935793247412	0.145355527186554		gene_1572	15.5267645030813	-0.667067722940172		gene_1572	2.98024137989906	-0.351826565419808		gene_1572	6.53275317933505	1.47596722024326		gene_1572	7.91073543319956	0.6479275258458		gene_1572	8.17271947088386	-0.389815575970397		gene_1572	0	0
gene_1573	0.408963170040057	0.862293744661813		gene_1573	3.85383162715385	0.815115603276746		gene_1573	1.95330124275886	-0.48248361837421		gene_1573	4.39535611012695	-1.19748380665688		gene_1573	6.76041629839438	1.0307119788123		gene_1573	11.2192669791607	0.351501462402081		gene_1573	0	0
gene_1574	0	0		gene_1574	0	0		gene_1574	0	0		gene_1574	0.29806686368772	0.674581528589838		gene_1574	0.365360431147646	-0.418256398103267		gene_1574	0.167217117132916	0.416228206014524		gene_1574	0	0
gene_1575	0	0		gene_1575	7.86983687535648	-0.615699080461551		gene_1575	0	0		gene_1575	13.2202596753127	-2.49747056844068		gene_1575	6.22248302000922	2.67353133913121		gene_1575	1.44076184313127	-1.5540409438871		gene_1575	0	0
gene_1576	5.20659503795206	-1.3094775192066		gene_1576	4.66922503047356	-0.563535698458318		gene_1576	5.17213082624823	1.3990749645603		gene_1576	4.17990654230735	-0.746964470890375		gene_1576	5.64807815674504	0.968675608711761		gene_1576	9.0422815399788	0.24920777014046		gene_1576	0	0
gene_1577	4.81818167312218	0.699980438382048		gene_1577	6.42706516073204	2.45263818417275		gene_1577	2.20291753977544	0.425904603200739		gene_1577	6.02301727095778	-0.285611328663215		gene_1577	2.94144092901948	-0.109633561965506		gene_1577	6.32518651422238	-0.439172294982179		gene_1577	0.46588816574164	-0.949928063045303
gene_1578	17.4166275895975	-1.36159352909936		gene_1578	27.8821305050788	0.233283350849385		gene_1578	10.3063738274222	-0.971040354386466		gene_1578	14.0629543725121	0.0749602336804633		gene_1578	17.8160975944049	0.434197508540639		gene_1578	14.4602004430505	-0.945408557834757		gene_1578	0.0852071823934164	0.227019381253042
gene_1579	1.90194304561542	-0.237445741017825		gene_1579	1.20209912455695	0.485402144624853		gene_1579	3.66907369900309	-0.261849448700932		gene_1579	1.63965941130545	-0.163400486733233		gene_1579	1.17152597127401	-0.875218074758531		gene_1579	3.10666140106807	0.776194523878712		gene_1579	0	0
gene_158	25.0958778732529	-0.55983330131261		gene_158	38.6584935884836	0.192021768506964		gene_158	26.5878920967556	-0.733394495539199		gene_158	21.5129783518047	-0.770980096198424		gene_158	28.0566925525078	0.889643871829834		gene_158	29.5691143209313	-0.018707803423904		gene_158	3.06482570256321	-0.184009939579735
gene_1580	69.6475996588862	1.60202436551191		gene_1580	102.869300357917	0.0222009021524273		gene_1580	56.0000616566119	0.42543375162064		gene_1580	67.7907342511071	0.282136147309686		gene_1580	86.8384618499358	1.81765139824442		gene_1580	112.713040512614	0.585642472300033		gene_1580	8.83317956341502	0.173471772363845
gene_1581	4.81712119625719	-0.0481597291635384		gene_1581	14.4694268653017	1.41821910825288		gene_1581	12.921989538191	-0.348841383685797		gene_1581	11.8754940002112	2.34680785203391		gene_1581	4.84120940722412	1.15977131635201		gene_1581	7.59104606239602	0.00304568220878899		gene_1581	0	0
gene_1582	20.8107103160135	-1.44992393440386		gene_1582	45.0990793484608	-0.182269904400181		gene_1582	21.7404926588369	-2.10313820231653		gene_1582	28.1187206054633	0.671698572511032		gene_1582	75.4648523834989	1.69161739205213		gene_1582	14.0455035388871	0.153640123381967		gene_1582	0	0
gene_1583	5.13510521398003	0.70890178274334		gene_1583	8.63519129577882	0.900983349858815		gene_1583	3.86058842078833	-0.448671466335721		gene_1583	2.31718581745675	-0.676245962161525		gene_1583	8.87061808174034	-0.342671002821954		gene_1583	5.19390120884708	-2.55830719493864		gene_1583	0	0
gene_1584	1.0890467932768	-1.66816160891199		gene_1584	14.0801472394802	-0.535308404101884		gene_1584	6.81254475344428	-1.63191106159734		gene_1584	6.17929318917665	-2.33653959523906		gene_1584	10.6971583366434	-0.0259858876140646		gene_1584	2.55914639891466	-0.066711146704649		gene_1584	0	0
gene_1585	0	0		gene_1585	0.313691237737959	-0.70255336018342		gene_1585	1.67823902162219	-1.72633942153671		gene_1585	0	0		gene_1585	0.426280945840139	0.8895217418988		gene_1585	0	0		gene_1585	0	0
gene_1586	21.7340353610303	0.009084331720262		gene_1586	29.7551779388322	0.518956843447451		gene_1586	39.9447263419706	-0.986921339964338		gene_1586	21.9279849056361	-0.874406207463626		gene_1586	28.8179754162098	1.84535621101438		gene_1586	19.0827786570198	-0.70076621399921		gene_1586	9.41786868804382	0.521184706078747
gene_1587	160.138461086174	-0.332931099694423		gene_1587	197.70510343286	0.0149125764284327		gene_1587	138.914989261123	-0.508918586218735		gene_1587	106.530001826142	-0.235309219009603		gene_1587	219.465096558211	0.918301506127985		gene_1587	160.435737327627	-0.045160403078871		gene_1587	105.247083057801	-0.324012337164638
gene_1588	36.9285964826265	0.0179676944694854		gene_1588	75.7668059974774	-0.366143344549701		gene_1588	54.446607235199	0.326510204389597		gene_1588	41.9351900347312	0.0689355429588163		gene_1588	43.4993881301639	0.334836823614439		gene_1588	52.603468188112	0.0706330831203318		gene_1588	5.91228598853737	-0.13805086660177
gene_1589	0	0		gene_1589	0	0		gene_1589	0	0		gene_1589	0	0		gene_1589	0	0		gene_1589	1.26191054668657	0.378238739698074		gene_1589	0	0
gene_159	3.44617047668053	-0.186970008715569		gene_159	4.21440306121078	0.0675264023005067		gene_159	1.3628212283256	0.471983322119727		gene_159	3.16585275691406	-0.0779714843470183		gene_159	4.56409241131165	-0.243188982865537		gene_159	4.13185088002707	0.93807374147191		gene_159	0	0
gene_1590	8.52029935228765	1.41939491305151		gene_1590	15.3945556641232	-0.424363248519028		gene_1590	9.86546896618301	0.76914367659934		gene_1590	18.544625733968	0.802745678004805		gene_1590	37.78894020805	0.571439872766283		gene_1590	29.0073079335996	2.29651252432048		gene_1590	0	0
gene_1591	6.28601792217121	1.21170747115143		gene_1591	8.56018312887129	0.151045550036763		gene_1591	3.9327972895922	1.2420284495949		gene_1591	5.20433981598369	1.47232433846665		gene_1591	8.16324178970674	1.51656071709247		gene_1591	8.41501857180479	1.66262662023643		gene_1591	0	0
gene_1592	0	0		gene_1592	0	0		gene_1592	0	0		gene_1592	0	0		gene_1592	0	0		gene_1592	0.300129171497979	0.678304830158044		gene_1592	0	0
gene_1593	28.6748042831321	-0.0865035953144148		gene_1593	53.8939359507037	0.110606715888426		gene_1593	33.9268750448333	1.02392076756715		gene_1593	26.2649657062267	-0.674429940695197		gene_1593	29.5049226016131	0.884306026964957		gene_1593	13.3528320941919	0.28141860358114		gene_1593	0.23294408287082	-0.551775042841241
gene_1594	14.064659170028	0.0331896830010468		gene_1594	33.3197974519138	-0.261289320922567		gene_1594	9.63567255885974	-2.14250303926606		gene_1594	9.50283243837591	-0.254893348035572		gene_1594	15.6938226568089	-0.641345015260273		gene_1594	12.4215567822893	0.0423130966957961		gene_1594	0.388902686426223	-0.457701535177846
gene_1595	18.0939524520969	-0.292709842648362		gene_1595	20.6747503931334	-0.552579149325182		gene_1595	18.1286474354861	-0.292868525250791		gene_1595	16.6952262681367	-0.0355858807404496		gene_1595	20.8824478267692	0.713608259267408		gene_1595	23.1814555373356	-0.0680694836483331		gene_1595	0.142126208150686	-0.360928788096184
gene_1596	0	0		gene_1596	0	0		gene_1596	0.433683542173769	0.0277737894953212		gene_1596	0	0		gene_1596	0	0		gene_1596	0	0		gene_1596	0	0
gene_1597	22.8859592699323	-0.623410505654826		gene_1597	71.3214336677365	1.07912800483379		gene_1597	32.4472118553301	0.00155578672688514		gene_1597	24.3509381181851	-0.209687164348264		gene_1597	33.7258745959074	0.131867268087493		gene_1597	18.31779803292	-1.02412640793699		gene_1597	8.00351842356946	0.0456973644707831
gene_1598	2.1657655057643	1.37849508297574		gene_1598	9.80913006084771	1.17812249174385		gene_1598	4.43356267277565	0.994633574391324		gene_1598	8.26895673955686	-0.511718921511825		gene_1598	4.69266494058334	0.77161003626801		gene_1598	9.4256396373933	0.0541993080822699		gene_1598	0	0
gene_1599	0.534964701908357	-1.04958156458435		gene_1599	3.99286366143048	-1.36025089934953		gene_1599	0.723027059454094	0.572618331804815		gene_1599	2.32956634606247	0.0403512887021452		gene_1599	3.67898550058714	1.21994592138647		gene_1599	1.50896134825006	2.0064498073642		gene_1599	0	0
gene_16	5.85966380061716	-0.104979317746853		gene_16	10.7594438212546	-0.0450922522291077		gene_16	7.99146937225152	-1.35029700958831		gene_16	4.88925165980036	-1.40879299281796		gene_16	6.14015153712794	1.0441169561135		gene_16	7.87587964849894	0.217034483749332		gene_16	0.0852071823934164	0.227019381253042
gene_160	11.6201972452624	0.929624756554449		gene_160	19.8135878852182	-1.2962717042502		gene_160	13.0968295001809	0.255936390161365		gene_160	8.75580034185653	0.260577690291269		gene_160	15.7080460666913	1.31618512844812		gene_160	11.8736017641529	0.290940448619362		gene_160	0.0852071823934164	0.227019381253042
gene_1600	5.12993470306734	-0.60709506024317		gene_1600	3.44897955589826	-0.373468264153655		gene_1600	7.12798984172212	-0.82169487395112		gene_1600	3.97541558101173	-0.988134554688817		gene_1600	2.44206296909773	1.76872315950706		gene_1600	7.04962249866687	1.81847209202729		gene_1600	0	0
gene_1601	3.40216708566763	0.190753661381144		gene_1601	12.9079600404257	-1.11476078612839		gene_1601	5.84093892315113	0.255416522713697		gene_1601	3.29329525349259	0.549624070304187		gene_1601	9.49897835944778	-0.883808262344393		gene_1601	5.6773433360731	0.34844180793592		gene_1601	0	0
gene_1602	5.06038584639394	1.06603398842316		gene_1602	12.6961317030537	-0.30748462575785		gene_1602	14.4000951402349	-0.265106610096915		gene_1602	13.395015125899	-0.400659910977022		gene_1602	10.3073374182797	1.95278936453477		gene_1602	11.9872310967197	0.919642255878168		gene_1602	1.0169835138767	-1.2907867547408
gene_1603	3.294554096293	0.0569592110215375		gene_1603	4.51970681089204	1.00264694762952		gene_1603	2.75448391276587	0.767772665812967		gene_1603	3.95877275198188	1.33513133398552		gene_1603	2.05058553808124	1.38778021324802		gene_1603	5.33944277906584	0.629918067604051		gene_1603	0.151847752016404	-0.382606947698199
gene_1604	31.3601977030583	-0.330941628876863		gene_1604	77.8117460115546	-0.251923380004187		gene_1604	23.9313390115662	-0.177564437530603		gene_1604	36.3928730114484	-0.532256963203293		gene_1604	40.9405049254547	0.42213394859916		gene_1604	33.8513479316043	0.686115767662903		gene_1604	1.10219069627011	-1.09468116927726
gene_1605	21.9216111543033	-0.372556538769142		gene_1605	36.702761500358	-0.0847271518518034		gene_1605	19.717963079672	-1.32321718581279		gene_1605	15.8727629946497	-0.845247126009692		gene_1605	17.8632112720562	0.870762946467144		gene_1605	16.6391456891108	0.04008454272475		gene_1605	0.46588816574164	-0.949928063045303
gene_1606	0	0		gene_1606	0	0		gene_1606	1.06095391496079	-1.01463748647113		gene_1606	0.553344509633502	0.197436474477719		gene_1606	0	0		gene_1606	0.618915472823896	1.1621010537014		gene_1606	0	0
gene_1607	31.6915213362099	-0.0641506742332383		gene_1607	28.330930318227	-0.20429851680108		gene_1607	31.1317392371693	-0.833628673290003		gene_1607	18.0505601882484	-0.276156994886157		gene_1607	29.6543332285801	2.29357484861358		gene_1607	17.4362937207897	-0.861616239868995		gene_1607	0.304380257511077	0.685949578078138
gene_1608	5.27948551271689	1.87376388887699		gene_1608	18.5013432822762	0.303057712562207		gene_1608	10.031717121308	0.282349129623864		gene_1608	12.4456351668374	-0.262808499615304		gene_1608	10.7266337100663	1.13510171482271		gene_1608	13.4468593127543	0.505978118321786		gene_1608	0	0
gene_1609	9.81480518328354	-0.372920352031686		gene_1609	19.9682846235821	-0.972552309076347		gene_1609	14.1421773003664	-1.12463206520026		gene_1609	5.43306328860447	-0.876560981713136		gene_1609	9.17148291927884	1.68362716884718		gene_1609	8.7768050558966	1.19507608142804		gene_1609	0.607391008065614	-1.14716471244978
gene_161	32.9603657637329	-1.06652094614892		gene_161	68.1102544307737	-0.535953747518418		gene_161	42.8832828605131	-1.89892001654936		gene_161	42.3080811962048	-1.23838225465161		gene_161	61.5711527154302	-0.858875448028401		gene_161	53.9611173862355	-0.306890409354762		gene_161	0.388902686426223	-0.457701535177846
gene_1610	14.1302037153391	-0.451881989613855		gene_1610	44.1667021772798	-0.403880187487971		gene_1610	18.3929021806216	-0.502904539717307		gene_1610	19.8197085907039	-1.51192564159044		gene_1610	22.9600523338195	-0.420661278392799		gene_1610	26.6930825644134	-1.42955268775397		gene_1610	0	0
gene_1611	15.419935524393	0.869968000855315		gene_1611	21.8352490601853	1.26266183110746		gene_1611	11.6694009733486	0.227299083622682		gene_1611	20.3017959759684	-0.184958079791207		gene_1611	22.910184352369	-0.463977967243425		gene_1611	20.6781245901204	0.24086304980102		gene_1611	0	0
gene_1612	3.38089245625615	1.99340606962006		gene_1612	5.30590693679483	0.793265808958801		gene_1612	14.0027434505385	3.03226115634263		gene_1612	2.83824741447058	-1.31430556543139		gene_1612	5.37831969407633	-0.135101260774787		gene_1612	5.01350803161064	0.945850419528063		gene_1612	0	0
gene_1613	22.4548900617054	-0.14287296598901		gene_1613	18.2348364549948	-0.500931430390535		gene_1613	15.3337444887989	-1.57348336704185		gene_1613	11.5938711234548	-0.100204031221108		gene_1613	13.578277959948	0.461649146877339		gene_1613	12.632991037513	-0.353837057308672		gene_1613	0	0
gene_1614	13.9702715916452	1.25082870858079		gene_1614	16.3336026442279	0.440926148725123		gene_1614	10.6362601689294	0.770453891078163		gene_1614	9.59235082747669	-1.23373926551169		gene_1614	13.0869205611174	1.27883609737334		gene_1614	13.037301771761	-0.234474041483418		gene_1614	0.562488176148795	1.08744678637372
gene_1615	5.2401672285331	0.0929574099251926		gene_1615	8.47527570546677	0.492224184573031		gene_1615	4.66711514773586	-0.383789414016877		gene_1615	3.13057160740542	-1.77584448563006		gene_1615	6.72410883853839	-0.135751402904555		gene_1615	5.16509497808537	0.469954678435771		gene_1615	0	0
gene_1616	1.83175655517786	-0.496793483130225		gene_1616	4.94645676631175	-1.22867194291933		gene_1616	1.71217813142548	-0.353855884233331		gene_1616	1.82629615294154	-1.74615080318227		gene_1616	4.07394896224763	-0.49610626516607		gene_1616	1.72709737518058	0.542191538143023		gene_1616	0	0
gene_1617	2.00315042742684	-1.25072418916435		gene_1617	3.87348142775164	-0.892807141986354		gene_1617	2.88226386394866	0.918939343036207		gene_1617	1.96355696939893	-1.09023329128066		gene_1617	2.56288540504526	0.898159040478641		gene_1617	2.45954270586234	-0.00417635823760102		gene_1617	0	0
gene_1618	15.1645191659027	0.267741099821402		gene_1618	30.562884362065	0.696422779762535		gene_1618	20.3304848844585	-0.169469374056404		gene_1618	16.6698803387396	-0.564332884675973		gene_1618	26.3031064711675	-0.583872665357841		gene_1618	16.4776204908361	0.916504195023595		gene_1618	0	0
gene_1619	1.19862585323513	1.76436811319018		gene_1619	0.778930646610714	0.725872515633883		gene_1619	1.48421301618078	-0.430749502858458		gene_1619	2.71408426827391	-1.24733874477619		gene_1619	2.37731308980464	0.479431609811071		gene_1619	2.02091153780776	-1.36836451608058		gene_1619	0.263080661552657	0.609907470522819
gene_162	5.65798402392955	0.170963181170288		gene_162	5.27329717858995	-0.321559228075357		gene_162	4.16557610513512	1.15279846428097		gene_162	3.0208125174308	-0.587588566874451		gene_162	6.29710761079662	0.328930208021902		gene_162	5.95079668579502	-0.52149034129991		gene_162	0	0
gene_1620	52.9482291101716	0.889383071398207		gene_1620	76.3416815328158	0.384736704550198		gene_1620	56.2432759198713	0.294416903771633		gene_1620	47.5387761296671	0.450652038850714		gene_1620	66.5969939152403	0.872362950131908		gene_1620	51.0536176095359	0.333482931810637		gene_1620	7.07193874682496	0.236909674213769
gene_1621	3.14165124495632	-0.129924971000623		gene_1621	7.85837912232018	2.29785941642666		gene_1621	3.52669832376232	-0.366181673646738		gene_1621	2.98690481509868	-1.41514699852972		gene_1621	4.29776621866879	0.74727942886403		gene_1621	6.77386631934201	1.35793205754023		gene_1621	0	0
gene_1622	52.4620824027573	0.569340745484691		gene_1622	109.384619667055	0.466325720169137		gene_1622	70.9421653685546	-0.630249881290948		gene_1622	77.0834737668219	0.572129749530231		gene_1622	80.2388009400506	0.589054886011364		gene_1622	87.367036450252	0.419501231138385		gene_1622	31.648976168455	-0.0575085452105511
gene_1623	5.10463188805616	1.09170106922531		gene_1623	5.0540564755848	1.26079954386599		gene_1623	6.09868132944847	-2.13719657826656		gene_1623	4.35236168091897	-1.21830516231624		gene_1623	4.86219824616043	-0.268594412212367		gene_1623	6.86067038890464	0.751307629032056		gene_1623	0	0
gene_1624	40.3799873439856	0.723761400511992		gene_1624	38.8986445021256	0.0719492562093782		gene_1624	17.5537419648206	-0.623368471868391		gene_1624	34.4567996322494	-1.1380534246159		gene_1624	39.7319775360358	0.251284066444856		gene_1624	45.4850732396913	-0.171299101911832		gene_1624	0.0876935538508856	0.233135979246061
gene_1625	0	0		gene_1625	0	0		gene_1625	0	0		gene_1625	0	0		gene_1625	0	0		gene_1625	0	0		gene_1625	0	0
gene_1626	61.144746697039	0.81304560824063		gene_1626	47.9347140440442	0.0347550834662183		gene_1626	42.829510159044	-0.656165312882198		gene_1626	30.3708673669511	0.0548412228661592		gene_1626	47.3583975207208	1.45808106694772		gene_1626	46.6102574668777	0.175092373241049		gene_1626	9.97209694016221	0.830717974533388
gene_1627	3.80222501129165	0.0410706644715934		gene_1627	8.54668396977381	-0.454445964472581		gene_1627	15.9335338613725	-2.44054620528393		gene_1627	11.4243410825341	0.859148183028311		gene_1627	10.0951931053411	2.30875965942635		gene_1627	19.6828510442958	0.0442917726828497		gene_1627	0	0
gene_1628	16.5588633830265	0.125065292797002		gene_1628	56.0105276852748	0.752377896060826		gene_1628	21.5364742909808	-1.10514919468758		gene_1628	21.5962813164202	-0.668854338945291		gene_1628	25.5018101511841	0.185542552536887		gene_1628	23.9739162030778	-0.273771926670353		gene_1628	0.170414364786833	0.423124966716581
gene_1629	27.8673742471459	-1.41596705493861		gene_1629	30.3717613668915	0.630711346306442		gene_1629	15.0659100837092	0.280619816520507		gene_1629	23.1087314184216	-0.248744687723699		gene_1629	21.1599208753485	-0.103149334945983		gene_1629	42.2863980458084	-0.524860129293662		gene_1629	0	0
gene_163	9.20802658463755	0.853260556381829		gene_163	10.6829029241083	-0.092134521597878		gene_163	5.58586824328051	-0.849314529000267		gene_163	7.60238917804497	-0.160909685990124		gene_163	11.1849514183017	0.539130196352399		gene_163	10.533448047033	0.106054773938254		gene_163	0.142126208150686	-0.360928788096184
gene_1630	11.487830688885	0.0916853699052267		gene_1630	15.4189857534319	-0.394535834743787		gene_1630	9.78202098154659	0.503343012464283		gene_1630	10.4856145414656	-0.0311017193553973		gene_1630	6.75653520674751	2.09265827327459		gene_1630	10.2166744160822	0.299582094323048		gene_1630	0	0
gene_1631	33.351915615037	0.0125134595749515		gene_1631	46.2463807539456	-0.143541009573594		gene_1631	24.3802138619828	-0.761602725949855		gene_1631	36.0878637513915	-0.279432537287859		gene_1631	51.7470021764494	0.0499877653164973		gene_1631	67.4810572584053	-0.248921681692096		gene_1631	3.3464243425849	-2.68418022395177
gene_1631.1	39.888472908674	-0.568534131769864		gene_1631.1	30.2894374757031	0.367432790097193		gene_1631.1	23.5985128256093	-0.786397677744923		gene_1631.1	26.3895421467501	-0.57439647937608		gene_1631.1	47.5269635166514	0.565917368377997		gene_1631.1	50.2650751247329	0.400310400851534		gene_1631.1	0	0
gene_1632	9.53092171710844	-0.695005121069575		gene_1632	11.4790889429197	-0.0183675650874503		gene_1632	4.90918234568113	-1.01696007849624		gene_1632	7.63939745209906	-0.171169628014934		gene_1632	10.870293732279	-0.527961299486091		gene_1632	3.76485808972341	0.141272078691048		gene_1632	0	0
gene_1632.1	7.62033437131264	0.37477300535511		gene_1632.1	8.51392192321363	0.10242743050329		gene_1632.1	3.8799171582097	0.0629662848427824		gene_1632.1	4.19061518717082	-1.27078287039562		gene_1632.1	3.07368808041682	-0.00489633933260151		gene_1632.1	4.73316923611226	0.168448601434368		gene_1632.1	0	0
gene_1633	82.8414418842658	0.522495634240265		gene_1633	104.045026186924	0.33495701558601		gene_1633	86.0252293852677	-0.112016276376806		gene_1633	74.9638736219493	0.3921398164868		gene_1633	77.2594797581714	1.07692730241295		gene_1633	67.8173248901019	-0.0995144335100355		gene_1633	26.0919914103008	0.110439744394311
gene_1634	4.19099222021734	0.733456893893257		gene_1634	6.11260631847251	-2.24174792943773		gene_1634	2.23141684552542	-1.90139665210415		gene_1634	2.71208733080304	-0.827558841565207		gene_1634	4.30765940872179	0.31201506883463		gene_1634	4.5765765026832	0.164465127317418		gene_1634	0	0
gene_1635	4.3901861760563	0.83609470719418		gene_1635	8.53901612425773	0.121496560543935		gene_1635	4.49247491522849	-1.03533485863005		gene_1635	3.94703136201787	-1.21532617971397		gene_1635	8.90410750199507	-0.78568178876787		gene_1635	11.2442998756514	0.905079593466588		gene_1635	0	0
gene_1638	5.79740718335122	0.280884893820148		gene_1638	11.390396531838	-0.648339333295895		gene_1638	8.14139729543648	-1.30471299652538		gene_1638	5.3941235391305	-0.0554506320255761		gene_1638	6.63525996945408	0.282490079635648		gene_1638	7.04590898989961	0.117497124001723		gene_1638	0	0
gene_1639	22.3742399416124	-0.269536366722997		gene_1639	27.5251410792648	-0.022774703136599		gene_1639	18.1805044082302	-0.132195342068086		gene_1639	19.7574024061219	-0.83724759195785		gene_1639	27.589560609978	-0.100136724393794		gene_1639	10.6948042060427	-0.947313870018732		gene_1639	0	0
gene_164	1.77112195084067	-1.522984007925		gene_164	5.67661323465646	0.934804410021789		gene_164	6.28298818547598	0.0788454076212752		gene_164	6.79093241522046	-0.604988907261006		gene_164	5.74192827129822	0.764401675322944		gene_164	3.74602953079332	0.571455810919462		gene_164	0	0
gene_1640	1.79852805744784	2.20071027681115		gene_1640	5.72317171922413	0.390400612524105		gene_1640	5.79594901174963	-0.514690328700895		gene_1640	7.72509611460987	-1.17921232163288		gene_1640	5.17638781101717	0.483078553883444		gene_1640	5.89064139799004	-0.2119164230989		gene_1640	0	0
gene_1641	5.64256848586803	0.322860832722881		gene_1641	7.88296114484238	0.997983256104173		gene_1641	3.89156262443003	1.20992356445683		gene_1641	2.62005346512473	1.34612237694488		gene_1641	8.97831649106543	3.4369929412677		gene_1641	7.74865775466809	1.58603192202381		gene_1641	0	0
gene_1642	60.9319245534832	0.567542547289701		gene_1642	84.5146588466996	0.138745554721338		gene_1642	56.7878135969254	-0.289717891351145		gene_1642	53.3506395557365	0.275781518519001		gene_1642	59.5002860849706	0.932433570902727		gene_1642	59.8995328534501	0.596775918059329		gene_1642	2.36573435420151	-2.00733159373324
gene_1643	286.485377671976	0.888091587378497		gene_1643	152.79564596837	1.14441135214011		gene_1643	165.925229309403	-0.582129994078533		gene_1643	99.5355107341407	0.627449855261179		gene_1643	126.659706472992	0.303885632175114		gene_1643	19.08348487977	1.16697305600944		gene_1643	0.551095348135057	-0.722908681792261
gene_1644	7.05326554174815	0.857481804925149		gene_1644	10.6623740964901	0.808299770072888		gene_1644	13.6191515841793	-0.769229461721816		gene_1644	7.93068581431468	-1.61860934438907		gene_1644	10.0182617688295	0.760097961986385		gene_1644	12.3052976515047	0.841642023364396		gene_1644	0	0
gene_1645	1.62557801999049	-0.0943032053684853		gene_1645	4.19133635005207	-0.430511957440296		gene_1645	10.5078648469436	-1.49914269427936		gene_1645	4.7090878617674	0.0672024723633039		gene_1645	1.57458202954148	1.67347157361842		gene_1645	5.9308743835798	-0.391828094481327		gene_1645	0	0
gene_1646	4.3833398092369	-1.02978080603231		gene_1646	3.08059779129984	2.00069559208479		gene_1646	2.04000404857754	0.0904205009404324		gene_1646	3.47044077970948	-0.708801074201177		gene_1646	2.70770997691103	0.886751846683481		gene_1646	2.17627693783261	0.539583331451379		gene_1646	0	0
gene_1647	30.5936630507168	0.245323899788728		gene_1647	51.9619035734694	-0.233054183386169		gene_1647	38.2437046124873	-0.469749331261913		gene_1647	47.3589486410767	-0.0808315293286103		gene_1647	39.2832054293068	0.384931108516619		gene_1647	47.0740571316257	-0.149034712432024		gene_1647	0	0
gene_1648	7.30494956996982	0.120831101599439		gene_1648	7.87060760612497	-0.705159859486681		gene_1648	3.56038296321933	0.668883654049858		gene_1648	2.97743962472038	0.432018274522321		gene_1648	9.55299678358055	-0.616782937177615		gene_1648	4.55468699564603	-0.00580025968113134		gene_1648	0	0
gene_1649	0.736417371937124	1.3061658296351		gene_1649	2.6247970443478	0.131963485622945		gene_1649	0.909083862816885	0.19994514592529		gene_1649	0.811484239444095	0.586247213933762		gene_1649	0.681068727536555	1.24009291900366		gene_1649	0.5661657405319	1.09243172933241		gene_1649	0	0
gene_1650	41.6437079319126	-0.164586773876718		gene_1650	59.0795195984221	0.753274302518431		gene_1650	45.3877747711747	0.0688014847122235		gene_1650	47.5709621410767	0.110252064336626		gene_1650	59.1011310156823	1.96972023848334		gene_1650	77.2235128727617	1.44034520188962		gene_1650	0.46588816574164	-0.949928063045303
gene_1651	16.0505581891858	-0.536101166109928		gene_1651	48.4854616988528	-0.224141238304733		gene_1651	21.4015219678942	-0.0867838873023103		gene_1651	19.5038607050943	0.0304423836088653		gene_1651	23.6606052399083	0.460502726966543		gene_1651	23.2797735032501	-0.561188618812763		gene_1651	0.172900736244302	0.428465604762099
gene_1652	23.5284980494535	-1.15470670545806		gene_1652	20.1699796831999	0.125630390386609		gene_1652	15.0361488584395	0.681161628025577		gene_1652	18.4307160065857	-0.876826901817239		gene_1652	22.9702082719347	0.230016040817681		gene_1652	25.9959811901975	0.47225627424919		gene_1652	0.133965892724244	0.342477130775086
gene_1653	5.8620681978297	-0.62401862820316		gene_1653	9.08798559550065	0.0438400660519535		gene_1653	8.3926534405052	-1.054644880111		gene_1653	5.60041254324941	-1.77912462525519		gene_1653	15.7706473814288	-0.676284973559332		gene_1653	7.5494978335526	0.402083656316493		gene_1653	0	0
gene_1654	1.43997535497634	-0.815512157955008		gene_1654	0.653795128172595	0.55308221653946		gene_1654	0.0607819297287534	0.165511766745874		gene_1654	1.80204759995822	-0.0140524200857681		gene_1654	5.75313674939848	-2.34258213850936		gene_1654	1.66882271896578	0.548726189720105		gene_1654	0	0
gene_1655	37.7647940237367	-5.31786194732512		gene_1655	40.4341222839189	-0.990078747831404		gene_1655	3.64140642960555	-0.211343228311425		gene_1655	25.5438710512154	-2.49646667341146		gene_1655	45.5975374335021	-2.05283360782477		gene_1655	47.7757762655302	-0.0327623735050458		gene_1655	0	0
gene_1656	0.169608380762695	0.421389489764805		gene_1656	1.34502591226531	-1.0932659175496		gene_1656	0.27351868377939	0.629508044453826		gene_1656	0.434592807107471	0.634699507235994		gene_1656	0.769919834988431	0.513960902414512		gene_1656	0.683429861957047	1.24297420475844		gene_1656	0	0
gene_1657	84.1526096272277	-0.309059978350281		gene_1657	107.643094635095	-0.483192417200805		gene_1657	60.251004535044	-0.119568772373392		gene_1657	77.1153387291734	-0.153163465833103		gene_1657	125.919050027517	0.13828378822058		gene_1657	199.223359464835	0.579371974940907		gene_1657	21.3101544531428	0.138176415235345
gene_1658	0.293129874250722	0.308087885053745		gene_1658	0.574396077877915	-1.10352594327672		gene_1658	0.102177775085888	0.268261367799831		gene_1658	1.34302089803189	-1.88207242979447		gene_1658	1.03037609127741	-1.61388624007152		gene_1658	1.04359107384066	0.259177102996359		gene_1658	0	0
gene_1659	5.71985407651512	1.12295426743906		gene_1659	6.04425203214653	-0.366832209614043		gene_1659	10.4234053547141	-0.379273849554822		gene_1659	2.74588796781581	-0.124898486115114		gene_1659	3.89224299058172	1.14260410694598		gene_1659	6.77070138052004	0.25100548638313		gene_1659	0.133965892724244	0.342477130775086
gene_166	31.0032632001822	1.99903351337891		gene_166	41.7428779855432	0.242000856502326		gene_166	21.8457611541827	-0.188443817202981		gene_166	29.7135256877728	1.2670675592028		gene_166	37.0040477644207	0.836398529931775		gene_166	34.3058943391181	1.50510709358191		gene_166	0.0876935538508856	0.233135979246061
gene_1660	2.74473409482492	0.13559085166477		gene_1660	5.2022333090752	-0.273960191737136		gene_1660	4.69555808676477	0.785692032228783		gene_1660	3.44371337021258	2.00639999945041		gene_1660	2.89583358630165	1.29197738990209		gene_1660	4.14437639750758	2.70445664207336		gene_1660	0	0
gene_1661	0.280938581613439	0.64328099447094		gene_1661	0	0		gene_1661	0	0		gene_1661	0	0		gene_1661	0	0		gene_1661	1.02462505221844	0.969998718375216		gene_1661	0	0
gene_1662	0	0		gene_1662	0.207718442541954	-0.501247420309344		gene_1662	0	0		gene_1662	0.27337402742148	-0.629238219650481		gene_1662	0	0		gene_1662	0.120051668599192	0.310460344686283		gene_1662	0	0
gene_1663	2.56020987621408	0.870516419715839		gene_1663	4.99547149442625	0.856859395190602		gene_1663	3.99766351048706	-0.57864872431596		gene_1663	3.09106621252102	-1.45009966406788		gene_1663	3.52283458455842	-0.282929080912505		gene_1663	6.58119536273009	-0.0966409018585306		gene_1663	0.0852071823934164	0.227019381253042
gene_1664	15.6880530951304	0.157215436704931		gene_1664	11.1023319468667	0.190734438409409		gene_1664	6.23551517731757	0.6470397285873		gene_1664	5.5063874222568	-2.09178204818158		gene_1664	9.28043948568052	1.6473043116041		gene_1664	6.87411154444888	1.60885714675148		gene_1664	0	0
gene_1665	0.140469290806719	0.35720130305976		gene_1665	0	0		gene_1665	0	0		gene_1665	0	0		gene_1665	0.306636479404377	0.689990556908658		gene_1665	0	0		gene_1665	0	0
gene_1666	0	0		gene_1666	0	0		gene_1666	0	0		gene_1666	0.0747355272964474	-0.200970137286137		gene_1666	0.153318239702189	0.385857823376971		gene_1666	0	0		gene_1666	0	0
gene_1667	0.107670408794047	0.28136094502011		gene_1667	0.105972795196004	-0.27732493129137		gene_1667	0.765831175486074	0.0843243745272748		gene_1667	0.338387318845861	-0.34153792208756		gene_1667	0.234130698799918	0.0120599901729569		gene_1667	0.535743861181103	-0.380413972802516		gene_1667	0	0
gene_1668	58.0423677736292	0.502809616477876		gene_1668	117.903095668028	0.223954642838111		gene_1668	93.1930137634213	-0.363308642071493		gene_1668	79.9560576397619	-0.0924466671445056		gene_1668	106.765939933905	0.379443714702811		gene_1668	81.9368504927191	-0.37458717521046		gene_1668	45.8294146237406	0.0397349374640685
gene_1669	17.1115810547512	-0.173961552240704		gene_1669	22.3206404369027	-0.293441792580589		gene_1669	15.664091338354	0.349383858170563		gene_1669	7.75022967411152	-0.80813688420722		gene_1669	17.942593676544	-0.0488814529500673		gene_1669	12.6174687880932	0.117148513947514		gene_1669	0	0
gene_167	2.66553054570397	-1.01180434413117		gene_167	3.7047660337738	-0.266322370809162		gene_167	6.05621139456023	-1.35215659177806		gene_167	4.38743821440803	1.36523129918467		gene_167	2.04206688706113	0.877043789080291		gene_167	2.13058706632922	-0.856294194275993		gene_167	0	0
gene_1670	31.5286367279154	-0.509336827646753		gene_1670	41.6979656100271	0.0388470388138677		gene_1670	49.8803700836389	-0.971783361116824		gene_1670	27.3042653013308	-0.583284971738439		gene_1670	34.4636607442002	0.397588386388583		gene_1670	28.4764075905114	0.356882310138312		gene_1670	28.9992469770279	-0.0882846742111939
gene_1671	15.780636862192	-0.753314002302436		gene_1671	15.0918862078432	-0.260460420147671		gene_1671	31.8179257245494	-0.654711786627481		gene_1671	18.3531394430337	-0.264809941908032		gene_1671	16.1233759815728	0.0901145046918679		gene_1671	23.8615122721215	-0.484839929430372		gene_1671	0	0
gene_1672	0	0		gene_1672	0	0		gene_1672	0	0		gene_1672	0	0		gene_1672	0	0		gene_1672	0	0		gene_1672	0	0
gene_1673	21.1091010667885	0.218844191782705		gene_1673	28.5774753631617	-0.597417326534241		gene_1673	17.87836429374	-0.670891006206857		gene_1673	16.7299555807557	-1.01452522922174		gene_1673	35.601804015125	-0.114563371157348		gene_1673	33.8942454232212	-0.74979862531046		gene_1673	0.23705493440982	-0.155587566445157
gene_1674	77.3072339942173	0.443065920041577		gene_1674	125.568949877978	0.524725963292844		gene_1674	87.5280783306692	-0.581125351450428		gene_1674	105.224354740786	0.894417967205599		gene_1674	69.8708314796186	1.02418228009023		gene_1674	84.8137313442078	-0.403950435204606		gene_1674	30.4104580244722	-0.281474231573567
gene_1675	10.4722037484676	0.637291270054662		gene_1675	8.62973961166869	-0.548172839177561		gene_1675	8.21456378157906	-1.03585209309499		gene_1675	4.69264904197243	-1.12770543758882		gene_1675	3.41941412947841	0.646350694237051		gene_1675	8.564545639542	-0.270888317551577		gene_1675	0	0
gene_1676	2.18108098328958	0.00270971015565096		gene_1676	14.194967972389	0.587481334656686		gene_1676	0.786826196888645	-0.554709686895443		gene_1676	8.52717627753384	-0.150411116463172		gene_1676	9.20626320476133	1.26948359840144		gene_1676	3.05117158293567	0.704585661867779		gene_1676	0	0
gene_1677	12.2893467991337	1.13523828586546		gene_1677	27.8885188543401	-0.2588696933849		gene_1677	18.8182129713383	-0.709434035144337		gene_1677	19.8637330623201	0.503814218907341		gene_1677	16.455880427653	2.73964913568684		gene_1677	18.432857216423	0.771376407649146		gene_1677	0	0
gene_1678	14.2122469496179	-0.070926528340214		gene_1678	12.6522521341711	-0.0363366148072572		gene_1678	31.4174126363264	0.221285119329		gene_1678	9.90005958332115	0.589496519363645		gene_1678	10.1051643833826	1.9282460850069		gene_1678	15.1361376554067	2.14204832052351		gene_1678	0.931776331483281	-1.51780613599385
gene_1679	9.64519018396648	0.225021524563063		gene_1679	14.3105725439236	-0.11167720100491		gene_1679	13.4612977155968	-0.0221739373239823		gene_1679	5.40846138108462	1.65424775412731		gene_1679	15.7480142149807	-0.473105451878401		gene_1679	7.44784666463503	0.246842905545941		gene_1679	2.15839614844975	-1.6503082152535
gene_168	0.235694997220664	0.557179686072783		gene_168	0	0		gene_168	1.11400320350514	1.20372105910547		gene_168	0.124018454995642	-0.319660601727373		gene_168	1.12380754753642	-1.69938065551101		gene_168	0.0836085585664581	0.223072945515201		gene_168	0	0
gene_1680	0	0		gene_1680	1.31558336586131	-0.583924709548091		gene_1680	0.270723837359128	-0.340261116501803		gene_1680	0.546748054842961	-1.06591423714101		gene_1680	1.13856556532943	-1.33129348712743		gene_1680	0	0		gene_1680	0	0
gene_1681	163.080437447697	0.810560830780781		gene_1681	289.641253295461	-0.394720530428565		gene_1681	237.255557223159	0.35647341529308		gene_1681	171.669101548402	0.209180254786605		gene_1681	210.685913484766	0.291496508998436		gene_1681	267.487290388839	0.715395301098184		gene_1681	49.7759241175244	-0.091798881390307
gene_1682	0	0		gene_1682	0.236594595235576	0.0673900032139551		gene_1682	0	0		gene_1682	0	0		gene_1682	0	0		gene_1682	1.11789169511695	0.931600124496478		gene_1682	0	0
gene_1683	10.9908639039821	-1.46718101589056		gene_1683	16.0981940019497	-0.140845399790937		gene_1683	10.2043846719994	-0.315626014494966		gene_1683	11.3173718972211	0.322407790287133		gene_1683	13.893236229337	-0.565050238680196		gene_1683	9.34035969329122	0.734301791621471		gene_1683	0	0
gene_1684	17.888889671309	0.494563077373575		gene_1684	27.6704594512897	0.675434473118431		gene_1684	14.2009830307661	-1.23731283077303		gene_1684	12.3784354433082	-1.18863472503778		gene_1684	28.4749589970624	-0.048705043190031		gene_1684	28.3715908860908	-0.170234796733133		gene_1684	2.33643157303844	-0.11639092623903
gene_1685	1.33081150826398	0.153731814353553		gene_1685	3.21575592386571	0.588002104677646		gene_1685	0.322307060939843	0.0925184315527747		gene_1685	2.32465751774536	-0.623690922593869		gene_1685	2.31109521956341	0.83968501498095		gene_1685	4.12740749384376	-1.2399633678977		gene_1685	0	0
gene_1686	2.49342336035478	-0.320644397471328		gene_1686	2.47723179630018	-0.343926768040463		gene_1686	9.88666140793264	1.70132711801326		gene_1686	2.9743442530388	-0.5525411732355		gene_1686	1.33184779444566	0.819362398940727		gene_1686	0.111679837666876	0.290848627522437		gene_1686	0	0
gene_1687	1.92248143540588	-0.859602385075757		gene_1687	2.47063937290559	-0.387048340827353		gene_1687	0.44387092039735	0.329048765275874		gene_1687	1.62232916182765	-1.51217432646781		gene_1687	1.2286894672142	0.108578682846613		gene_1687	4.87529413905597	0.32539113096518		gene_1687	0	0
gene_1688	8.76708694030076	-0.541640659812725		gene_1688	20.740256519118	0.803279066209456		gene_1688	26.6784272464104	-1.0465452150545		gene_1688	2.81580037132546	-1.25302006778427		gene_1688	7.27443344044491	1.31415577679999		gene_1688	15.4202387989677	-0.833143170135452		gene_1688	0	0
gene_1689	7.85054990855252	1.27571563465434		gene_1689	6.54822536519	1.36773240625639		gene_1689	10.2870293670256	0.515947525862466		gene_1689	8.25768080667494	-0.545874507408418		gene_1689	18.3140982522977	-0.477014994160449		gene_1689	6.39944067207991	-0.663629068160877		gene_1689	0.353138967841905	0.770852666453044
gene_169	8.82650577432001	0.499915292828779		gene_169	18.3550506294733	0.841241086017887		gene_169	11.3744816909751	-0.111793547585775		gene_169	10.0315435302315	0.87543070892024		gene_169	12.409713316127	-0.108491200434688		gene_169	11.4061224355819	0.445371925450786		gene_169	0	0
gene_1690	48.0244953617882	0.622217067791997		gene_1690	85.2436521499619	0.542253377008046		gene_1690	52.9687527200911	-0.206952686793691		gene_1690	63.1861460670008	0.248819081526894		gene_1690	86.1925996454551	0.30693164864487		gene_1690	55.1725678181911	1.20797624890656		gene_1690	16.4676265452191	0.654298247792324
gene_1691	0.446887170319437	0.921264431631566		gene_1691	0.74841917089007	0.362574771096981		gene_1691	0.102177775085888	0.268261367799831		gene_1691	4.22822339971835	-2.9738198709791		gene_1691	5.71316446898982	3.03722023901039		gene_1691	2.21209651444556	-2.43940852007986		gene_1691	0.607391008065614	-1.14716471244978
gene_1692	10.8843927685653	-0.154596843395894		gene_1692	11.9255569749144	0.172183449107235		gene_1692	13.6196191408725	-0.557619281226369		gene_1692	7.07333786072095	-1.87350187853324		gene_1692	13.4408021884318	-1.00559679411074		gene_1692	8.21353257207226	-0.133561743020287		gene_1692	0	0
gene_1693	25.4337498029882	-0.819065585155422		gene_1693	34.7518554203051	-0.116475775957524		gene_1693	27.1857848156952	-0.379063151606713		gene_1693	28.0845707414127	-0.261639824062237		gene_1693	37.0492517238234	-0.543031871861503		gene_1693	33.6415091770663	-0.39065643446014		gene_1693	0	0
gene_1694	11.6626594343129	-0.721275207471963		gene_1694	23.6549800208318	-0.00652925977062416		gene_1694	5.84643040931648	0.412965005177812		gene_1694	12.3561276150286	0.570787451632772		gene_1694	14.8260942797689	0.391714791222638		gene_1694	24.1931432492791	-0.00923084608896377		gene_1694	3.98609327437979	3.16545961709967
gene_1695	0.364991431047538	-0.550523039471327		gene_1695	16.5571208166657	-1.87171544992581		gene_1695	0.77100839861214	-1.34597356346329		gene_1695	38.3415297061175	0.266829031925378		gene_1695	47.2811994039693	2.3905310915459		gene_1695	36.7072229585517	1.74882091536059		gene_1695	0	0
gene_1696	1.82948884736875	-0.834463962308028		gene_1696	16.2701756155471	-0.0902821916626318		gene_1696	7.61670412950856	-0.0668853315808168		gene_1696	13.9842948932884	0.415855134254423		gene_1696	15.8987160631543	1.7755272174306		gene_1696	16.8705973355019	0.967028853310399		gene_1696	0	0
gene_1697	3.1964921572491	0.728459095449233		gene_1697	6.37309961422498	-0.759236731384077		gene_1697	2.18151463376767	-0.117118845164945		gene_1697	6.1157576840564	-0.772517906701673		gene_1697	8.65169795300058	-0.276675704170926		gene_1697	6.5318679112347	1.53155584742011		gene_1697	0.765737721689942	-0.836106001953236
gene_1698	18.2872598281756	-0.763816060521108		gene_1698	23.9644690490137	-0.731364899876428		gene_1698	10.2000094967587	0.170075440822007		gene_1698	12.2728801138753	-0.794167126248499		gene_1698	15.6095248590563	-0.0523479746817734		gene_1698	7.0901887417196	0.279709233869842		gene_1698	0.255621547180249	0.595735747080933
gene_1699	0	0		gene_1699	1.83598020183666	-0.521435510012335		gene_1699	0.549661044172678	1.06992352899804		gene_1699	0.894857609560889	-1.48011785577116		gene_1699	3.67059873325783	-2.41079983592623		gene_1699	1.89000947557819	-1.29920093544255		gene_1699	0	0
gene_17	22.5083414890684	-0.298102458132669		gene_17	30.7546125194378	0.147247467445412		gene_17	15.502985779366	0.467472185619609		gene_17	13.6460764851312	-0.926870328684836		gene_17	17.1010421913079	1.08392247037151		gene_17	27.0960764099712	0.889600619628414		gene_17	1.39766449722492	-1.92422494969578
gene_170	6.22311222406222	0.453149537320605		gene_170	7.78231145319176	1.23077169838987		gene_170	6.87203493588683	-1.02277702067941		gene_170	4.71461559207796	-0.00403208997216588		gene_170	9.49964444737885	0.305293819423843		gene_170	4.11976505433244	-0.160358019267775		gene_170	2.8286521273798	-0.564140115834711
gene_1700	0	0		gene_1700	0.103859221270977	-0.272284155909682		gene_1700	0.848318216959133	-1.43116102756549		gene_1700	0	0		gene_1700	0.30449306033888	0.686151881241141		gene_1700	0	0		gene_1700	0	0
gene_1701	0	0		gene_1701	0	0		gene_1701	0	0		gene_1701	0	0		gene_1701	0	0		gene_1701	0	0		gene_1701	0	0
gene_1702	0	0		gene_1702	0.423891180784017	-0.885794840965567		gene_1702	0	0		gene_1702	0.372055364986926	-0.802491636739244		gene_1702	0	0		gene_1702	0	0		gene_1702	0	0
gene_1703	0	0		gene_1703	0	0		gene_1703	0	0		gene_1703	0	0		gene_1703	0	0		gene_1703	0	0		gene_1703	0	0
gene_1704	0	0		gene_1704	0.132735373964599	0.339674159123637		gene_1704	0	0		gene_1704	0	0		gene_1704	0.0572431161820783	-0.1563787945944		gene_1704	0	0		gene_1704	0	0
gene_1705	27.9836597799138	-0.258551828858198		gene_1705	45.0539002597643	-0.52467838264126		gene_1705	16.7272934712816	-0.769887429313019		gene_1705	17.0608915313364	-1.60216227010478		gene_1705	28.449352050969	0.582680042262304		gene_1705	15.6408906452748	0.0464628854135444		gene_1705	0.306866628968546	0.690402128024224
gene_1706	6.87829071683836	0.924976764801229		gene_1706	11.1196452869979	1.47166232387426		gene_1706	7.11339081831849	-0.870481436621501		gene_1706	7.78484950490382	-1.9325682053442		gene_1706	6.34520736136581	0.494224505165529		gene_1706	5.38155625315044	1.37237323550122		gene_1706	0	0
gene_1707	30.9059362996942	0.341497104369001		gene_1707	56.594104333573	-0.0771450188911536		gene_1707	39.9218438164957	-0.0910935092819743		gene_1707	25.5076744158038	-0.817856350596127		gene_1707	34.3803006801485	1.20798628554382		gene_1707	34.5975380239148	0.0878145470492227		gene_1707	7.28500001315678	0.0244976974577985
gene_1708	20.942735314975	1.24125738449816		gene_1708	23.8280263443491	-0.495297218127207		gene_1708	13.7700563867414	-0.806906242037321		gene_1708	17.8338314859738	0.0752135276370578		gene_1708	19.2367285551217	0.00670203511242683		gene_1708	25.1006984663063	-0.382167476714962		gene_1708	2.18198356330915	0.627887498401904
gene_1709	1.15660456939807	0.538435333116779		gene_1709	3.43273688101194	0.755721020725577		gene_1709	1.33769484538006	-0.0419900143502672		gene_1709	2.43237890419125	-0.886971252350583		gene_1709	3.16603964048916	-1.34570626870873		gene_1709	0.716781293786265	0.486103116426913		gene_1709	0	0
gene_171	3.20441484043191	0.12879875655427		gene_171	7.07292217227707	2.34081324271217		gene_171	0.270723837359128	-0.340261116501803		gene_171	3.71598413889287	1.32462896517667		gene_171	6.40022387388319	2.09278412181934		gene_171	1.92947082598973	0.98439483694677		gene_171	0	0
gene_1710	16.6622765675903	0.350818443897087		gene_1710	38.6626342566466	-0.319077712294008		gene_1710	28.3966646558187	0.535919313916666		gene_1710	24.0883567485458	-0.372843812531469		gene_1710	29.5435455196764	-0.399622218997945		gene_1710	22.1770311999224	0.874627043344951		gene_1710	0.637289061198224	0.0869800963344763
gene_1711	12.311638995798	1.34025826256425		gene_1711	18.3696668150745	0.284171757173292		gene_1711	7.48633003614768	0.116345729121299		gene_1711	14.8388992331446	1.07473720458062		gene_1711	15.6484100776076	1.4759488478406		gene_1711	15.6119856502532	1.63237903175405		gene_1711	0.46588816574164	-0.949928063045303
gene_1712	2.50102509010547	2.02722688687557		gene_1712	0.527169882891085	-0.705239828893131		gene_1712	0.121563859457507	0.313974526462472		gene_1712	1.45763126286601	-1.66129549574961		gene_1712	1.78290770234632	2.19087253277375		gene_1712	2.79521474234296	1.193684134248		gene_1712	0	0
gene_1713	28.6281954425989	-0.403765282484814		gene_1713	54.310835954583	-0.859929838809655		gene_1713	20.2173231113192	-0.793511580103578		gene_1713	31.1088153632867	-0.452307287622346		gene_1713	37.865042376895	-0.679446072730082		gene_1713	34.6572579005614	-0.358052229614978		gene_1713	0	0
gene_1714	5.46597430775688	-1.21206020644584		gene_1714	8.82607824899285	-0.169999817560082		gene_1714	4.56992973780016	-1.21190990125486		gene_1714	8.64648063196085	-1.40562984618551		gene_1714	5.92259740493244	0.77779192983932		gene_1714	7.30849484427389	0.365986572726571		gene_1714	0	0
gene_1715	0.351468173586336	0.768024510568683		gene_1715	10.9794846871919	0.607134423795113		gene_1715	0.181851453148489	0.102314185537009		gene_1715	9.13723794104811	-2.21308213183203		gene_1715	8.38239715877979	2.56865262495117		gene_1715	1.43239010488066	-0.567065821361484		gene_1715	0	0
gene_1716	40.8238213579093	-1.73284435710114		gene_1716	29.1405085869551	-0.529970164274888		gene_1716	43.2886149540955	-2.9168116442272		gene_1716	25.3834986998719	-2.39770950025408		gene_1716	37.8927605953692	-1.01610853407371		gene_1716	8.54023919818422	0.212488655926366		gene_1716	0	0
gene_1717	33.5510999338118	-0.623979930704667		gene_1717	38.5519121979685	1.50883217085564		gene_1717	29.4843913443461	-0.167986059526232		gene_1717	64.2808488714826	0.222117025527942		gene_1717	58.3454719069589	-1.66359189834608		gene_1717	32.9803742963872	-0.144357182917605		gene_1717	0.303695504032807	-0.684720916430889
gene_1718	5.79299977521422	0.0722567934429694		gene_1718	15.5252833653528	0.200534268783283		gene_1718	10.2245552754705	-2.09887786565266		gene_1718	6.03582223848703	-0.907346564783289		gene_1718	6.700471621306	1.00956725484236		gene_1718	16.4061955585896	0.560748123963436		gene_1718	0.0876935538508856	0.233135979246061
gene_1719	19.0847535360765	0.979008513090679		gene_1719	24.9797776181356	1.39973116113549		gene_1719	7.84147789050836	-0.0200818807995572		gene_1719	35.0870687925552	0.337810507348464		gene_1719	37.906695139906	1.44841402613953		gene_1719	24.7360583126417	1.13549589215142		gene_1719	0.322262116803236	0.0405180190183819
gene_172	11.2900089997046	0.341388344630092		gene_172	37.4682565549315	0.176551213566763		gene_172	16.8153267241913	-0.133608479876666		gene_172	14.0033545887696	-0.683392600472285		gene_172	28.2946823769037	-1.9510139972269		gene_172	11.7315831411833	0.700670149335466		gene_172	1.98663517349257	1.48967524583085
gene_1720	4.06992275790426	0.761464888118472		gene_1720	7.9715183281277	-0.573299940012717		gene_1720	3.82567722241422	1.62316864899876		gene_1720	5.09317084937979	-1.66923624093676		gene_1720	5.10702465956677	0.602306169279386		gene_1720	4.43070950281237	-0.24958156468973		gene_1720	0	0
gene_1721	22.5727782083836	0.718675556055257		gene_1721	17.4097232739005	1.72286257762552		gene_1721	2.1354385639687	-0.751094938354948		gene_1721	10.7296885275789	0.0840197835931365		gene_1721	7.44164192537611	1.75847992955893		gene_1721	15.5599887747983	-0.191838978919918		gene_1721	0.931776331483281	-1.51780613599385
gene_1722	26.1134497912492	-0.0472905798151507		gene_1722	64.4321438317017	0.0544011431033576		gene_1722	47.8531411018504	-0.799141256899324		gene_1722	49.9863580471579	0.509362610441042		gene_1722	50.3593909509741	0.938963780547617		gene_1722	59.2209328580681	0.116573285031986		gene_1722	6.57956991898294	-0.434160777499401
gene_1723	9.86981718425558	0.919620421016843		gene_1723	9.73937042966763	-2.05483231737172		gene_1723	7.81061018527588	-2.00252291811492		gene_1723	3.35328636227234	-0.767109217893827		gene_1723	6.51822873559161	0.601112965636084		gene_1723	1.16096761333415	-0.209268799146292		gene_1723	0.437661396757051	-0.342243785655802
gene_1723.1	0	0		gene_1723.1	0.236594595235576	0.0673900032139551		gene_1723.1	0.410919938723715	-0.865396165416614		gene_1723.1	1.16823163698237	-1.73831962350909		gene_1723.1	0.664247486139577	0.177662654612524		gene_1723.1	0	0		gene_1723.1	0	0
gene_1724	0	0		gene_1724	1.01172008631007	0.478350807579095		gene_1724	0.0607819297287534	0.165511766745874		gene_1724	0.124018454995642	-0.319660601727373		gene_1724	0.627766912808677	0.302126891843843		gene_1724	0	0		gene_1724	0	0
gene_1725	5.79954043135095	-2.05945006338		gene_1725	12.5807492181167	-0.968005862498441		gene_1725	7.96297819401061	-1.23824776582431		gene_1725	5.02269556205742	-0.308333504895253		gene_1725	9.49873235717127	1.14569095320723		gene_1725	13.8817760931762	0.429850411644881		gene_1725	0	0
gene_1726	27.7364099640234	1.12812198528684		gene_1726	27.5418817008692	0.161537919011177		gene_1726	17.941597520425	0.738560394568635		gene_1726	20.7598464353729	0.506124631238773		gene_1726	24.0488476702175	0.0935475198428658		gene_1726	18.5384242655998	-0.046766791840982		gene_1726	1.38007620005085	1.91079113594953
gene_1727	1264.50707661088	1.31453705970676		gene_1727	2212.24891977753	-0.101240865172261		gene_1727	1357.79119677559	0.0173214686381772		gene_1727	1232.4444869606	0.452830664179818		gene_1727	1702.91435147514	1.73419616789618		gene_1727	443.786358631311	1.49539477549791		gene_1727	9.57192209539479	-1.47242837238741
gene_1728	6.67505228127753	1.28243112702544		gene_1728	6.59985947705168	-0.957111660659406		gene_1728	3.77993565951809	0.0246734157530864		gene_1728	3.35659795107726	-0.27947335616529		gene_1728	3.3499072673159	-0.585047571673035		gene_1728	3.46798870419411	0.663642136289746		gene_1728	0.0852071823934164	0.227019381253042
gene_1729	4.65115515542725	-0.0388983535015444		gene_1729	8.26270872663335	-0.357883491732295		gene_1729	4.63188316831634	-0.755231639736225		gene_1729	4.79132456116312	-0.763941875680241		gene_1729	5.53310964202958	1.25845158170817		gene_1729	10.6678172383123	-0.708414903878504		gene_1729	0	0
gene_173	16.2920476610342	0.364554017723099		gene_173	34.7923785431976	-0.432155547740575		gene_173	21.5248621090616	0.441833664576195		gene_173	28.9954070779511	-0.0485453929899279		gene_173	18.6406282770854	0.652533569852103		gene_173	8.04888923696965	-0.336311776632531		gene_173	0.47410986881964	-0.261595949714307
gene_1730	0.810511310772795	0.331566647868992		gene_1730	4.29634012037976	-0.83222721027855		gene_1730	0.538057593653937	0.287133648278627		gene_1730	2.92685532720046	-0.482334039556225		gene_1730	2.83739880199531	0.79122250262571		gene_1730	3.147704333484	-0.864118540556816		gene_1730	0.142126208150686	-0.360928788096184
gene_1730.1	0.758773177166199	-1.33201834210487		gene_1730.1	0.59057815038373	-1.12509315661896		gene_1730.1	0.395900045506075	0.535088108302005		gene_1730.1	0.388417272542298	0.829309347039492		gene_1730.1	0.162284211078035	0.40552236975937		gene_1730.1	0.982907995542936	0.268694636456976		gene_1730.1	0	0
gene_1731	0.88065112652616	-0.50541566221332		gene_1731	2.92875755736549	-0.636172120368383		gene_1731	3.01864004478886	-1.05815502972783		gene_1731	1.31494226796848	-0.600279338787069		gene_1731	2.86908205453136	0.467511183963211		gene_1731	1.65752754164108	0.892785939406375		gene_1731	0	0
gene_1732	2.14266813057758	-0.0325266890575428		gene_1732	2.56612116896309	-1.51018793340382		gene_1732	5.7404240192022	-1.61667248553382		gene_1732	2.82327207161407	-1.20002407793544		gene_1732	0.505979027307418	0.0920624625849737		gene_1732	3.12827566983899	0.298189171162336		gene_1732	0	0
gene_1733	18.5768700206247	0.315781122546769		gene_1733	21.0662319063916	-0.127675223102997		gene_1733	11.4694879194026	-1.00445862595824		gene_1733	17.9468920712355	-0.117193751885638		gene_1733	19.60288721473	0.876631164791566		gene_1733	20.2188955327401	0.330903982255441		gene_1733	0	0
gene_1734	36.4775207226981	2.23028072080658		gene_1734	35.7443120008439	1.40747218519473		gene_1734	28.3403648860125	1.92086378100918		gene_1734	34.9928039365482	1.94493666832524		gene_1734	50.9095261042232	2.45250299581956		gene_1734	50.9323940658923	2.20098103148805		gene_1734	1.61394306221049	0.442676857210003
gene_1735	13.3208518284915	0.172642424218487		gene_1735	35.6955822438534	0.620463132690733		gene_1735	20.6029592736134	-0.149094036893521		gene_1735	11.9944650272594	0.504613987314137		gene_1735	20.5470329093445	0.642775127997998		gene_1735	20.3609862263197	1.18284875487852		gene_1735	2.72161481466466	-0.222432551326899
gene_1736	131.707293434556	-0.169743310876287		gene_1736	184.875841858207	0.0538414338229323		gene_1736	111.044760077855	0.569989780623721		gene_1736	121.729623341729	0.0102883065154581		gene_1736	172.226849839075	0.244662549027091		gene_1736	139.102298561535	0.421161980176042		gene_1736	45.970627263949	0.363990052058925
gene_1737	23.3364638354421	-0.539213033250305		gene_1737	33.8556633740489	-0.00811954597748088		gene_1737	24.5199908614104	-0.588554127922091		gene_1737	23.7158521219697	0.603280171395178		gene_1737	30.0030811454744	0.00554601038664004		gene_1737	31.671315903011	0.396662291410105		gene_1737	7.27969446416182	-0.831786014390097
gene_1738	7.6107963123955	-1.52146936717477		gene_1738	21.078443716651	0.203083037756211		gene_1738	7.35466806063135	1.19121161708916		gene_1738	11.3047805144929	-0.453583892036909		gene_1738	9.01901593373388	1.1501340348139		gene_1738	10.3796962141036	-0.276844341246841		gene_1738	0.0852071823934164	0.227019381253042
gene_1739	5.46814227801209	1.2858114906162		gene_1739	5.37486687188212	-0.0513683082576534		gene_1739	2.7473054117856	0.49247972806619		gene_1739	4.36657107103325	-0.517248750508146		gene_1739	5.93083472580286	-0.417000226202053		gene_1739	9.26817782203083	-0.207445395762988		gene_1739	0.974209721132297	1.5599417768856
gene_174	8.96928144527304	-1.12762910149736		gene_174	18.1769021512632	-0.328299708084569		gene_174	11.3321073940075	-0.223140690323275		gene_174	13.1894614853482	0.11389759474065		gene_174	11.7379514938362	0.385162919678152		gene_174	15.7747836492623	0.266624091701554		gene_174	2.17290566339258	-1.54611603168174
gene_1740	9.43672818051785	0.662839578502251		gene_1740	8.6993742774484	0.262394148971012		gene_1740	15.6712690776631	0.30052944653007		gene_1740	10.8001054460907	0.197948394762419		gene_1740	6.56713229961932	0.793379156192429		gene_1740	12.6930383797533	0.249664112183407		gene_1740	0	0
gene_1741	3.50880336410825	0.10407114104467		gene_1741	7.84413762910054	1.40606250895961		gene_1741	2.59268449005025	-1.08344222996693		gene_1741	4.97760073067979	0.31747218963802		gene_1741	3.52881222364072	1.68837723596274		gene_1741	7.83919216140857	0.225855492829249		gene_1741	0	0
gene_1742	3.27282916812936	2.09341771970179		gene_1742	6.12927016934506	0.219654428136096		gene_1742	3.28465268534639	0.0710169051074045		gene_1742	3.24263660986943	-1.45754881671275		gene_1742	5.81312037169131	0.779314794613838		gene_1742	2.62755962044937	0.751005028728836		gene_1742	0.355625339299374	0.775051113585938
gene_1743	0	0		gene_1743	9.58098956821055	1.15837403627788		gene_1743	0.0699806358767915	-0.188984812110953		gene_1743	12.0901509863315	-1.56616600439768		gene_1743	4.65073607548677	1.92731041313912		gene_1743	9.13106979629433	-2.42093560582989		gene_1743	0	0
gene_1744	2.48289891205544	2.10859599066286		gene_1744	0.783998605805908	1.36064363595087		gene_1744	0.718217570712688	-1.28477181810199		gene_1744	0.901410847458666	-0.842627792025309		gene_1744	0.493385510683151	0.990425609187959		gene_1744	0.511073152078485	-0.556175437446512		gene_1744	0	0
gene_1745	10.1771651986015	0.173479272095295		gene_1745	14.8248498532432	-0.266769526895293		gene_1745	13.8314492077184	-0.0634698270494655		gene_1745	9.79009261574083	-0.205540312676148		gene_1745	12.8919548098314	-0.00481536671030806		gene_1745	11.2813870335836	0.735785392386937		gene_1745	3.19232658754184	1.54771870275375
gene_1746	0	0		gene_1746	0.340615890545071	-0.749518633781786		gene_1746	0	0		gene_1746	0	0		gene_1746	0	0		gene_1746	0.215129942387516	-0.516277315122841		gene_1746	0	0
gene_1747	0.382437159570661	0.819565449441227		gene_1747	0.335552097882499	0.740801690327245		gene_1747	0	0		gene_1747	0.596133727375441	1.13242381659441		gene_1747	0.866498591599376	1.45048397292834		gene_1747	0.240103337198384	0.565798626739636		gene_1747	0	0
gene_1748	15.756380409714	-0.471648632223434		gene_1748	19.7018299846943	-0.215465875810361		gene_1748	41.4142984040013	0.942253806867154		gene_1748	9.61122832536614	-0.431577668269976		gene_1748	10.3490809492764	0.352172721807435		gene_1748	11.162448847489	0.842433494261424		gene_1748	0	0
gene_1749	46.6623980400388	0.139400171425495		gene_1749	63.0413388010385	0.14847895026848		gene_1749	60.3031163879363	-0.277568152976211		gene_1749	35.3980904524462	0.344323575594996		gene_1749	59.8927059453451	1.33247467420998		gene_1749	52.6813062298857	0.224922767194624		gene_1749	5.5809704611245	-1.15514296900958
gene_175	16.0541910816762	-0.0308494319809018		gene_175	61.3586315133373	0.0816983642396844		gene_175	14.2888012992016	-1.46742003194762		gene_175	30.470368505207	-1.11174067745124		gene_175	24.5861031533146	0.81555352554891		gene_175	36.9315176415409	0.221798932160266		gene_175	1.22995288733165	1.7907327487646
gene_1750	15.7758085768187	0.468625299257191		gene_1750	77.8482903410412	0.0883702915622815		gene_1750	39.2442240987187	1.11505633490299		gene_1750	28.0858551352854	-0.275808314169759		gene_1750	38.440426749826	0.0866240478985367		gene_1750	70.3554274473637	1.27871525921871		gene_1750	2.04176902884641	0.884990695443354
gene_1751	57.9811067776352	2.80246090505407		gene_1751	59.7040671454085	1.63166757604246		gene_1751	63.8281024071461	2.8792637652256		gene_1751	32.7650084427517	-0.763943666417679		gene_1751	32.2823022313843	2.35288516405921		gene_1751	35.4637525487214	2.80294876439205		gene_1751	1.90538971562661	0.699227271363645
gene_1752	3.27745907815879	-0.244340662853328		gene_1752	5.83494435667354	2.18324772491622		gene_1752	3.75166692769669	0.0476551756869023		gene_1752	1.0129370538097	-0.0794341142537822		gene_1752	3.47102960102776	1.68274880904233		gene_1752	5.26304649450696	1.42658334683234		gene_1752	0.0852071823934164	0.227019381253042
gene_1753	12.4710142255541	-1.68476292866558		gene_1753	13.8000882766503	-0.787373630509092		gene_1753	15.3181205517753	-1.45410220986264		gene_1753	9.36289786294931	-1.86312606058571		gene_1753	9.36623755631728	0.46159103056599		gene_1753	10.0241345866401	0.255686770777108		gene_1753	0.303695504032807	-0.684720916430889
gene_1754	2.12200972836211	-1.75033501198622		gene_1754	9.15422175314242	-0.503044536975713		gene_1754	2.39314623024019	0.11627687322292		gene_1754	3.87405910100757	0.442830795228535		gene_1754	5.12679694655785	1.38444008948803		gene_1754	0	0		gene_1754	0	0
gene_1755	1.0890467932768	-1.66816160891199		gene_1755	3.32164488607732	-1.42116982433352		gene_1755	0.139961271753583	-0.356056505944594		gene_1755	2.38489707837994	-2.52851985018462		gene_1755	0.168817088527081	0.41968361440093		gene_1755	3.73873244660827	-0.500222426770248		gene_1755	0	0
gene_1756	0.842815744840317	1.42526135819656		gene_1756	3.08919726709697	-1.71440477116334		gene_1756	0.507068058763577	-0.51059652730288		gene_1756	1.63247790931953	-0.285368528349294		gene_1756	3.38192793230691	1.83766091451245		gene_1756	9.17910381862215	1.05726195893065		gene_1756	0	0
gene_1757	16.9116071135091	-4.50405215916431		gene_1757	20.586851733989	-1.44139805373055		gene_1757	2.38197196718866	0.121726762732196		gene_1757	3.22858362863252	-2.89862770018323		gene_1757	3.94678450677856	0.0439291347135809		gene_1757	1.01091663185777	0.0628965865094533		gene_1757	0	0
gene_1758	5.30607294084342	0.687128030127296		gene_1758	4.43433584601149	-0.0189097749491775		gene_1758	6.74548899803591	-1.08341840506823		gene_1758	2.30515756107311	-1.60848497708591		gene_1758	2.87082338195444	0.793974914896743		gene_1758	3.91592912597838	0.48247889312939		gene_1758	0	0
gene_1759	14.136880990644	-0.618826201876289		gene_1759	56.321698797614	-0.0132636632457407		gene_1759	20.9201030031253	0.114331411882525		gene_1759	24.8228601545268	-0.432555928903913		gene_1759	37.4744442142141	0.396018818167081		gene_1759	22.6713530701195	-0.13570075593942		gene_1759	0.636302530528473	-0.526803096328721
gene_176	4.37477301551526	-1.05671573270814		gene_176	6.50601978229063	-0.737448104613155		gene_176	3.92325081931621	-0.842922265404827		gene_176	9.09632663370014	-0.860893401364523		gene_176	8.39891587061475	0.166528386058559		gene_176	3.97462227032761	1.24932533741458		gene_176	0	0
gene_1760	8.41560018009283	-0.557847234092362		gene_1760	9.6652410481571	-0.271690055115168		gene_1760	4.85921096883964	0.0145669904826731		gene_1760	8.42792599778301	-1.17915733591051		gene_1760	7.21006262734906	-0.562741388144963		gene_1760	9.15429704093822	0.877745219223493		gene_1760	1.00443756234252	-0.303909948300094
gene_1761	5.22834657661804	0.890002997350261		gene_1761	12.1753220760089	1.7524166273503		gene_1761	3.98860711924154	0.525773793371536		gene_1761	3.87933322108146	-1.68178653187426		gene_1761	10.0835573475972	-0.558387035402495		gene_1761	13.4961300213424	0.565499364623293		gene_1761	2.09219129056156	1.22523459152294
gene_1762	18.7732622588681	-0.215172660499066		gene_1762	28.0537637637532	-0.0422731955448289		gene_1762	17.0877955723025	0.0311241571603403		gene_1762	13.4172379133439	-1.56626716562053		gene_1762	15.7618538323717	0.915603710670624		gene_1762	11.6970959490867	0.466940246598927		gene_1762	0.0852071823934164	0.227019381253042
gene_1763	3.29336354814405	1.13055780921678		gene_1763	8.78084729135155	0.28446909474086		gene_1763	8.32733085795914	-1.66760975094103		gene_1763	6.29230589949805	0.0516424724521566		gene_1763	12.8792603750929	-0.462460370385564		gene_1763	9.4416080966422	-0.292466853442862		gene_1763	0.891643424366986	-1.47678960213703
gene_1764	5.40092140275432	0.207852483289963		gene_1764	13.7224082746242	-0.978367055107764		gene_1764	20.5415246309212	-1.8444957965957		gene_1764	10.8043716407765	1.07260610817108		gene_1764	12.5934450300902	0.449003463246563		gene_1764	9.0723917359947	0.00583561816188542		gene_1764	1.17617649401009	-0.432950291521718
gene_1765	14.5548192571979	-0.402285282957132		gene_1765	33.1858885099931	0.855514720770068		gene_1765	25.6193962212886	0.0123683258348418		gene_1765	10.0755834057369	-0.575350564961752		gene_1765	26.8957782604525	-1.0157725725993		gene_1765	16.7752038346093	0.666396330053334		gene_1765	1.08864949925411	1.6678008607054
gene_1766	7.91087362456596	0.377803202560876		gene_1766	13.12429912919	-0.561092534959121		gene_1766	9.76932005027258	-0.334586610286186		gene_1766	14.9353243770636	0.768851216736093		gene_1766	12.5512532342995	0.829971205157424		gene_1766	6.69471701577989	0.664793394634008		gene_1766	1.59371004955744	-1.2824704857412
gene_1767	10.0624406078347	0.265913323599508		gene_1767	14.703147618599	-0.363678878388682		gene_1767	13.5628626659982	-0.520062125898596		gene_1767	8.07219872394012	-1.96432086802914		gene_1767	15.7483141205474	-0.549155581094513		gene_1767	16.4274039191719	-0.292961403128895		gene_1767	7.81041326607383	-1.14136385194333
gene_1768	3.6355776071842	0.462631839006285		gene_1768	5.90058456345925	0.0647794615006894		gene_1768	0.954591153266798	-1.31352134030636		gene_1768	10.5336347707966	1.201630903549		gene_1768	6.97802410921648	2.00904242283097		gene_1768	8.86027556237693	0.0938364112026278		gene_1768	0	0
gene_1769	39.803224820234	-0.162579675542495		gene_1769	54.3957953967203	-0.317849281360198		gene_1769	42.5712172351904	-0.962848723438453		gene_1769	42.5376833402061	-0.173846018562744		gene_1769	90.5178420039139	0.502192539684173		gene_1769	32.9604922506479	-0.0199639433361259		gene_1769	3.15127252476067	-0.118181286598751
gene_177	7.33985238260523	-0.136373214054842		gene_177	8.60589086196973	0.796386838471962		gene_177	4.75021073038216	-0.575314854832458		gene_177	7.45889214461315	0.997144345175309		gene_177	10.4254491113764	-0.882463106633939		gene_177	4.70683385096326	0.741465270318839		gene_177	0	0
gene_1770	1.8267291522472	-0.021709861284127		gene_1770	3.18836932444339	1.58268174382815		gene_1770	3.51601672905759	-0.686649275894264		gene_1770	2.9733827526514	-0.514855708801236		gene_1770	2.49343969716814	1.41519375338222		gene_1770	1.08353846269528	-0.899162235167064		gene_1770	0	0
gene_1771	0	0		gene_1771	0	0		gene_1771	0	0		gene_1771	0	0		gene_1771	0	0		gene_1771	0.91530337352749	-0.381865112688494		gene_1771	0	0
gene_1772	0	0		gene_1772	0.103859221270977	-0.272284155909682		gene_1772	0	0		gene_1772	0	0		gene_1772	0	0		gene_1772	0	0		gene_1772	0	0
gene_1773	0.472661839841584	-0.294226402129984		gene_1773	1.41817093541511	0.430872788602095		gene_1773	0.425692440344468	-0.202256434821499		gene_1773	0.645544874575463	-1.19603397462637		gene_1773	0.685778869944412	-0.39633339161177		gene_1773	1.6517764640746	0.962294182392707		gene_1773	0	0
gene_1774	130.009422053341	-0.358537885779957		gene_1774	273.7795078703	0.0937064567668973		gene_1774	134.242296664618	0.191300067764293		gene_1774	202.529465981044	0.119143716267204		gene_1774	234.674085012011	0.0960406863451206		gene_1774	210.975762337895	0.424349488350843		gene_1774	87.7432458480264	0.424845552037495
gene_1775	26.6516124009604	0.41812569357142		gene_1775	52.4874579286888	-0.835861686527636		gene_1775	24.5960703601324	0.0748182242594686		gene_1775	36.9613347899572	-0.651549009804038		gene_1775	56.9195723812797	-0.976841279796616		gene_1775	51.6620832083393	-0.294833580347654		gene_1775	4.22500898691364	0.689703122776064
gene_1776	31.7641703265921	1.81268426431846		gene_1776	51.1863882967926	0.677954404844676		gene_1776	28.5490089094302	0.777020640363851		gene_1776	22.6248238705602	0.113187693375765		gene_1776	21.9854037521167	0.946386813644521		gene_1776	15.0209859204671	0.434570760711703		gene_1776	0	0
gene_1776.1	56.1003083568464	1.23650359289164		gene_1776.1	72.7365323394858	1.08787750736224		gene_1776.1	49.6832481012233	0.609390354119488		gene_1776.1	26.9468694129162	-0.0456503428259606		gene_1776.1	37.5035160514679	0.783101854274139		gene_1776.1	19.9110399625289	0.749420819132222		gene_1776.1	0	0
gene_1776.2	0	0		gene_1776.2	1.99681417760471	1.98019348800821		gene_1776.2	0.720830783059815	0.50985153073086		gene_1776.2	1.35862778471858	-1.13092492965545		gene_1776.2	0	0		gene_1776.2	0	0		gene_1776.2	0	0
gene_1777	2.81054763535953	2.26678647286082		gene_1777	6.7476475839019	0.0466923572711068		gene_1777	3.49725110152233	0.423070377196994		gene_1777	7.11628118415129	-1.79640752348295		gene_1777	7.17635699095244	0.706381722932098		gene_1777	4.38050135071569	0.758264670790717		gene_1777	0	0
gene_1778	0	0		gene_1778	0.132735373964599	0.339674159123637		gene_1778	0	0		gene_1778	0.0373677636482237	-0.103981682697834		gene_1778	0	0		gene_1778	0	0		gene_1778	0	0
gene_1779	7.0210801154401	0.735258469681265		gene_1779	14.1320385876436	0.158634431353682		gene_1779	9.09145895736937	-0.794984725189431		gene_1779	4.72819626028842	-0.846511242880498		gene_1779	11.7948452990004	0.008078726672223		gene_1779	11.864897105556	0.976602423851068		gene_1779	0	0
gene_178	50.6055134124975	-0.25603507797073		gene_178	78.1439542768928	0.358799512723602		gene_178	51.9871811611347	0.16855946506947		gene_178	48.5339741758963	-0.0391835069436324		gene_178	59.1633616833617	0.256551985192692		gene_178	52.2590765718003	0.0468941386757043		gene_178	5.61770654748643	0.309582990237034
gene_1780	22.2515622101737	0.742813435297914		gene_1780	49.6379098995928	-0.533544254231122		gene_1780	28.505135037187	0.258677331246458		gene_1780	28.1108421768844	0.113541855862918		gene_1780	37.0618708552292	0.572023849831364		gene_1780	35.4779452065298	0.810628853337537		gene_1780	11.6488103148344	1.50335989693355
gene_1781	7.91301277681384	1.11312582721072		gene_1781	9.207790382917	0.192487142331651		gene_1781	16.45181437891	0.417335950236105		gene_1781	8.0775126293901	-0.965307063618995		gene_1781	8.1725374469132	-0.441060494717251		gene_1781	11.5992347532774	0.415985361135482		gene_1781	0.175387107701771	0.433786545470403
gene_1782	33.264044874707	0.341578531942555		gene_1782	48.093706919384	0.0779772526691851		gene_1782	46.0713612289635	-1.18590363221343		gene_1782	24.3955666537978	-1.19419625288459		gene_1782	45.7327572083967	0.16368955445566		gene_1782	37.1165322977075	-0.181241323266802		gene_1782	4.94121157028767	0.393316685390228
gene_1783	2.23172136922879	-0.715301705908601		gene_1783	4.0962518517977	-0.0187307126316995		gene_1783	1.54698394166471	0.245436972039663		gene_1783	17.8752708967023	1.59253711652749		gene_1783	12.5561290633935	-0.446343109785016		gene_1783	6.85963339453489	2.36810234790616		gene_1783	0.96203754945893	0.103566687545387
gene_1784	2.30861671928358	0.113886175084154		gene_1784	1.23666661027813	-1.01107873243796		gene_1784	5.10732532504508	-2.16989294491632		gene_1784	0.537729628075372	-0.11069024243611		gene_1784	2.15811440331586	-0.325841465358933		gene_1784	0.759103629196559	1.33239702743768		gene_1784	0	0
gene_1785	0	0		gene_1785	1.28732675262966	1.83780340679437		gene_1785	0.652227253617162	-0.145385682072477		gene_1785	0.239383840698438	0.564395418750074		gene_1785	1.31073607772089	1.11759778586479		gene_1785	0	0		gene_1785	0	0
gene_1786	0	0		gene_1786	1.67629183802519	-0.0697339608836435		gene_1786	0	0		gene_1786	0.955591012064568	-1.54160504801391		gene_1786	0.738230530374029	0.293705254618074		gene_1786	0	0		gene_1786	0	0
gene_1787	0	0		gene_1787	0	0		gene_1787	0	0		gene_1787	0	0		gene_1787	0	0		gene_1787	0	0		gene_1787	0	0
gene_1788	0.620155343138829	1.16369881910014		gene_1788	0.0805811971500098	0.215569754346076		gene_1788	0	0		gene_1788	0	0		gene_1788	0	0		gene_1788	0.167217117132916	0.416228206014524		gene_1788	0	0
gene_1789	3.61634678529157	1.05247329952953		gene_1789	17.3844047832168	-0.10265875074339		gene_1789	4.60469602676206	-0.912376737971937		gene_1789	6.83546493277812	-0.0903494898746927		gene_1789	9.16714268427665	1.94836191007128		gene_1789	13.0852006218007	0.941132539694508		gene_1789	0.489591232023618	0.984904622916731
gene_179	36.0774508396197	-0.516462786016562		gene_179	29.4873078864395	0.533013828799915		gene_179	17.019768906507	-0.0877992989572499		gene_179	38.9895385898072	0.164629668727719		gene_179	32.6853744088477	0.24192277191793		gene_179	22.5214635054854	-0.0466210842344467		gene_179	0	0
gene_1790	0	0		gene_1790	0.103859221270977	-0.272284155909682		gene_1790	0	0		gene_1790	0	0		gene_1790	0	0		gene_1790	0	0		gene_1790	0	0
gene_1791	0	0		gene_1791	0	0		gene_1791	0	0		gene_1791	0	0		gene_1791	0	0		gene_1791	0.240103337198384	0.565798626739636		gene_1791	0	0
gene_1792	23.8258800655866	1.07822995218478		gene_1792	74.3829536681782	0.816168892691086		gene_1792	24.5519555004719	1.11832248085486		gene_1792	23.4472416909174	0.0517867766970673		gene_1792	24.9533177850359	1.31497788729396		gene_1792	43.4564022464148	1.2783838360783		gene_1792	0	0
gene_1793	4.34124239557481	1.47324709676234		gene_1793	6.81794053959856	1.98320793216677		gene_1793	4.98668960616315	0.254502181826177		gene_1793	1.75255129196211	0.170561042891262		gene_1793	7.19711271285931	1.3806521831657		gene_1793	0	0		gene_1793	0	0
gene_1794	0.064012294213309	0.173798515621919		gene_1794	0.16116239430002	0.403076574238081		gene_1794	0.873272427340514	0.863645784942246		gene_1794	6.78217301082709	-0.0745254278764559		gene_1794	2.82228096401979	2.08521449609369		gene_1794	0.544418377821668	0.330044943400338		gene_1794	0	0
gene_1795	30.4149498290628	0.214211298872573		gene_1795	52.1881152079323	-0.804607310983225		gene_1795	44.168143692222	-0.535568533490558		gene_1795	29.8683525374457	-0.580054190906071		gene_1795	36.8854936599436	-0.221532845819775		gene_1795	46.3863391138158	-0.0023379850518966		gene_1795	0.227333390544102	-0.133909406843142
gene_1796	2.98294628358478	1.12144494361394		gene_1796	4.20386785731389	-0.169690381708831		gene_1796	2.93994576137147	0.107141400165734		gene_1796	4.03176633434948	-0.633013432809038		gene_1796	1.72884397448331	0.886467344136819		gene_1796	3.66216728585518	0.773675955998177		gene_1796	0	0
gene_1797	6.60728353742082	-0.468792740524092		gene_1797	10.5421387237621	-0.921782162857803		gene_1797	9.21996917686945	-0.189093962767147		gene_1797	14.042266387998	-0.470659045819241		gene_1797	9.2787644346167	0.87800202191816		gene_1797	12.8888477944568	0.0830002105028641		gene_1797	3.73064965786519	0.474002913907761
gene_1798	34.5440075501019	0.946026204841836		gene_1798	39.8712144501831	0.0868058767247577		gene_1798	27.5158564890831	-0.977932300014581		gene_1798	23.2365566337664	-0.976339443872553		gene_1798	29.8696668988967	0.363567266017717		gene_1798	31.3259602897019	-0.202540461100651		gene_1798	2.41410493537374	-0.000806043976817994
gene_1799	0	0		gene_1799	0.207718442541954	-0.501247420309344		gene_1799	0	0		gene_1799	0	0		gene_1799	0	0		gene_1799	0	0		gene_1799	0	0
gene_18	21.287681583164	1.24079333418069		gene_18	31.2046207260609	0.604263771377822		gene_18	22.562358985278	0.785414864615661		gene_18	22.1483303106458	-0.232220263439183		gene_18	34.6719874477458	0.109226776637659		gene_18	31.7533659261248	0.493374244213269		gene_18	0.482954937724351	0.38895508139902
gene_180	5.65985244455482	-2.50709021305569		gene_180	2.96788956713948	-0.992546567157933		gene_180	0.315828463773598	-0.336735899732034		gene_180	1.94871795599044	-1.65666856521654		gene_180	2.75013284071349	-1.65520439673949		gene_180	0.774973211850451	1.35046693529079		gene_180	0	0
gene_1800	143.2067205137	1.489593338083		gene_1800	101.698450298195	0.433290255180758		gene_1800	101.985187393279	0.385136176699751		gene_1800	63.721738585277	0.338185083076784		gene_1800	71.7206142621046	0.142297013064684		gene_1800	83.2870306224386	0.463827723147362		gene_1800	21.8436135545967	-0.520985643026903
gene_1801	1.59494227208391	0.774874201186275		gene_1801	1.25700854111509	0.25285141790188		gene_1801	1.02894188110773	0.100128970438446		gene_1801	0.501097648080611	-0.625479180769		gene_1801	0.720983332034024	0.848547077256104		gene_1801	2.11698624344354	2.38790634067638		gene_1801	0	0
gene_1802	15.0350554152452	0.913126423612074		gene_1802	6.1904016512052	-0.0113066570166374		gene_1802	7.31393491980399	0.242376895706036		gene_1802	5.08676341045067	-0.28844394510293		gene_1802	7.82752257860087	0.0482928415870884		gene_1802	9.75975954321131	-0.589067869910282		gene_1802	0	0
gene_1803	0	0		gene_1803	0.16116239430002	0.403076574238081		gene_1803	0.0607819297287534	0.165511766745874		gene_1803	0	0		gene_1803	0	0		gene_1803	0	0		gene_1803	0	0
gene_1804	7.07657633727821	0.298119582022856		gene_1804	8.17985674901403	1.21142957965138		gene_1804	6.1603643863642	-1.60307709277477		gene_1804	3.49764186108585	-1.10723161512679		gene_1804	7.66009435835247	1.14576568654629		gene_1804	7.51961515831371	-0.672081601330726		gene_1804	0	0
gene_1805	17.9201415298463	1.78964622540355		gene_1805	43.1603382949324	0.674925120681093		gene_1805	19.4561746577179	2.02480829296489		gene_1805	59.1306286792589	1.24055879925312		gene_1805	74.922649584582	1.96316756740116		gene_1805	97.9204768237048	1.52258683446896		gene_1805	0.742726407746398	1.31350871502838
gene_1806	23.5170893739244	0.00336187890184562		gene_1806	111.725474175548	0.570433596688077		gene_1806	63.1039970860208	0.935293643258018		gene_1806	111.27278323804	0.154567922433736		gene_1806	141.024781368571	1.31129442789134		gene_1806	83.7758537604144	0.95196811160791		gene_1806	0.687127824803181	0.136470603674886
gene_1807	2.61441004854621	1.47288818943029		gene_1807	5.32484529129141	-0.250888578678305		gene_1807	6.68353338730494	0.250665382399439		gene_1807	6.97504404950281	0.589521875273901		gene_1807	5.59028948289401	0.0283207986349223		gene_1807	10.9352422080719	-1.38768716435081		gene_1807	0.304380257511077	0.685949578078138
gene_1808	7.00097319980447	-1.26914954634873		gene_1808	4.9512147072298	2.64985674420369		gene_1808	23.3504936617962	-1.11449159947732		gene_1808	7.11112810838852	-2.06860217847439		gene_1808	5.09136842512289	1.73040162208382		gene_1808	0.893580799321087	0.720614282297233		gene_1808	0	0
gene_1809	4.29108305437051	-1.39764077207682		gene_1809	1.66450423516233	1.05268649839587		gene_1809	18.1267575772777	-1.82288328621777		gene_1809	0.64569557876385	-0.0869228391694218		gene_1809	2.42065553894677	-0.240880566038265		gene_1809	1.25991308396168	-1.81550418088883		gene_1809	0	0
gene_181	21.7164547247804	0.0503073469109373		gene_181	26.8079227790205	0.10260104174581		gene_181	18.1459836030383	-0.452883613775296		gene_181	10.1450849877419	-1.6871098377862		gene_181	20.5920253768501	-0.664795248332143		gene_181	13.9917778251275	-0.475628678496038		gene_181	0	0
gene_1810	7.8479716138936	0.431594748775237		gene_1810	8.10943211474058	1.13776446776246		gene_1810	9.32385010751067	-1.11061132951167		gene_1810	3.92182077653585	-0.730813651906518		gene_1810	3.95552049660852	1.16946464730779		gene_1810	4.12469529570847	-0.0859210983554941		gene_1810	0	0
gene_1811	4.91290669931616	0.55273475367227		gene_1811	6.68141267866643	-0.0804411908013549		gene_1811	3.86955324177553	0.213422008745326		gene_1811	8.556101928851	0.0323158848485682		gene_1811	4.85463262676218	1.77003562458058		gene_1811	3.82945661598755	-0.295353908171727		gene_1811	0	0
gene_1812	0	0		gene_1812	0	0		gene_1812	0	0		gene_1812	0	0		gene_1812	0.506451265581243	1.00927731572027		gene_1812	0	0		gene_1812	0	0
gene_1813	108.923166666327	-2.73671067170839		gene_1813	197.59711097607	1.20947764271262		gene_1813	35.3267077836341	2.50136752278993		gene_1813	139.185106260705	0.14737851809281		gene_1813	248.905223552872	-4.86915981629409		gene_1813	62.3907135999814	-2.67913511802381		gene_1813	0.931776331483281	-1.51780613599385
gene_1814	2.05643693051006	-0.20793656967087		gene_1814	7.73572904697591	1.28486863407907		gene_1814	2.55031020052243	-0.225013795284571		gene_1814	1.96383589308815	-1.83452438442062		gene_1814	2.5807188156608	0.430648492046179		gene_1814	0.424366709222477	0.113174998300059		gene_1814	0.284252416301372	-0.649389974167982
gene_1815	0	0		gene_1815	0.105972795196004	-0.27732493129137		gene_1815	0.139961271753583	-0.356056505944594		gene_1815	0.161386218643866	-0.403564889405961		gene_1815	0	0		gene_1815	0	0		gene_1815	0	0
gene_1816	0.528336019038763	0.71821502641337		gene_1816	3.77110093851976	0.157246254805301		gene_1816	2.78144527596653	0.132739624234765		gene_1816	5.1732560694812	1.17731569219377		gene_1816	2.37650282040672	1.72011522873351		gene_1816	1.24340603999588	1.80190861287586		gene_1816	0.608014373892326	-1.1479765970989
gene_1817	0	0		gene_1817	0	0		gene_1817	0.0607819297287534	0.165511766745874		gene_1817	0	0		gene_1817	0	0		gene_1817	0	0		gene_1817	0	0
gene_1818	26.7014209061948	0.17510644548564		gene_1818	50.9853042752794	-1.0075996443644		gene_1818	44.3229780563497	-0.922790626414637		gene_1818	28.9236048045036	-0.652726314408636		gene_1818	60.0399957492213	0.761715720331329		gene_1818	46.1439080773462	-0.681615681142018		gene_1818	28.1337863484407	-0.655422115597198
gene_1819	15.4160130100379	0.198174435941892		gene_1819	36.8253785509932	-0.696555766391722		gene_1819	18.6028646690057	0.321565526300465		gene_1819	17.9118638962673	-0.0878822794842725		gene_1819	21.861781070158	1.05569045739102		gene_1819	19.7803604829441	0.704421491147557		gene_1819	1.9816788781534	0.509932007000017
gene_182	140.202898665645	2.98871082299541		gene_182	120.952990621593	-0.479844338279707		gene_182	37.2516765753148	0.268992457143778		gene_182	64.3088199272991	-0.856594555531692		gene_182	104.43046078941	-1.01611338398702		gene_182	41.2055245651939	0.0294089435394264		gene_182	0	0
gene_1820	95.5857787646821	-0.871283070687051		gene_1820	145.081922170348	-0.397577862779745		gene_1820	190.628251181036	-0.163789997407399		gene_1820	110.875586080005	-0.572551947978951		gene_1820	117.747340835608	0.612639218749119		gene_1820	118.762235289357	1.08907947085609		gene_1820	17.2754618317414	-1.07081791798263
gene_1821	1.52737095875516	-2.01961009047776		gene_1821	1.63590139555047	-0.487640828194744		gene_1821	4.06795751220086	-0.789996684627762		gene_1821	0.794784964834245	-1.37271251804541		gene_1821	0	0		gene_1821	0.720310011595151	1.28724770137457		gene_1821	0	0
gene_1822	122.254418916525	-2.0560541556227		gene_1822	273.935054875527	-1.01644119351001		gene_1822	197.319556285122	-0.514546636724166		gene_1822	140.547397967636	-0.415803036732386		gene_1822	233.883512609792	-1.06483316129707		gene_1822	96.7262237134509	-0.186205690542934		gene_1822	1.8428628435817	-2.22827249808649
gene_1823	21.6990698435271	-1.24621850139314		gene_1823	95.118746039599	-0.300780007267166		gene_1823	58.4443756526675	0.323498129437069		gene_1823	46.6940814888368	-0.648781857411459		gene_1823	61.3575223544576	0.641645139840622		gene_1823	56.5120005715128	0.0348997508817036		gene_1823	4.06539383859902	0.739224123556784
gene_1824	5.32009488242826	0.111163329304268		gene_1824	9.40511035505723	0.500047951220576		gene_1824	6.88382081170965	-1.28738125153279		gene_1824	7.33727119624599	-0.710323231936839		gene_1824	8.42936686597639	1.52168183081635		gene_1824	7.77087871859366	0.0252960728322766		gene_1824	1.20966183526402	1.77371099362947
gene_1825	2.89563476512184	-0.481871215877892		gene_1825	4.11472600010616	0.258066292171315		gene_1825	10.22422495064	-1.53880857756374		gene_1825	2.96073152428201	-0.975036053876165		gene_1825	3.90087962516986	-0.739521258223405		gene_1825	2.84909004510467	-0.466317092035012		gene_1825	0	0
gene_1826	29.0210170428539	0.403568684404174		gene_1826	65.5427449561443	-0.219678969198577		gene_1826	49.8597034859917	0.570217636932988		gene_1826	35.8037522266306	1.32946621008244		gene_1826	32.1599258324785	-0.149213989916227		gene_1826	67.8382802294117	1.57192621239835		gene_1826	0.572312042959565	1.10072479135755
gene_1827	8.66151990028682	-0.577888204100079		gene_1827	9.89252842615557	0.191048883012501		gene_1827	7.84689738186207	-0.794950240024493		gene_1827	5.33418670115025	0.676913446948842		gene_1827	4.73664769446439	1.06780245627104		gene_1827	4.26337765366197	0.215795623154067		gene_1827	1.75834041466656	-1.50356925724784
gene_1828	27.7594313231672	-1.25189266238587		gene_1828	16.9336761860205	-0.922100788145396		gene_1828	23.3351537284747	-1.84725824709095		gene_1828	17.4682393631903	-1.44162350018118		gene_1828	24.8222048059474	0.951312212255621		gene_1828	18.0237362422948	-0.0943824061824022		gene_1828	10.9262009102532	0.139721952528718
gene_1829	5.89423806487603	1.26347264109295		gene_1829	11.6562014889814	-0.0656422776740535		gene_1829	9.73036903577491	0.341301977671934		gene_1829	9.07482456556544	-0.312450334706596		gene_1829	5.50281266570663	1.01808949103286		gene_1829	7.19469808911672	-0.751910136334883		gene_1829	0.151847752016404	-0.382606947698199
gene_183	10.2740036734005	1.19895171209204		gene_183	8.17338960904212	0.183709650783429		gene_183	5.73150755266719	-0.476916859145715		gene_183	9.05724466776805	-0.418560364907235		gene_183	9.82670495663456	0.0311306188905563		gene_183	6.91028849404417	-0.0839092597515455		gene_183	0	0
gene_1830	0.384073765279854	0.822238655231093		gene_1830	2.37516642490629	-0.297101098392281		gene_1830	1.59530301309875	0.0298649144738251		gene_1830	1.59518715340793	-1.76384132062555		gene_1830	2.32469244560902	-1.47150977022161		gene_1830	1.73156070505981	-2.15805305270114		gene_1830	0	0
gene_1831	35.0879175393094	0.191310169405474		gene_1831	64.2424287751928	0.443373411314121		gene_1831	42.2853138204366	-0.419848599626337		gene_1831	52.4810880107234	0.283360368059775		gene_1831	40.8086031644192	0.647619639545701		gene_1831	48.8155045304014	0.627416168601217		gene_1831	12.5523581448104	-0.702140968325842
gene_1832	3.10781899709041	-0.0853268432495886		gene_1832	10.5957542173037	0.523429083632882		gene_1832	5.24736781017311	-1.1263417242948		gene_1832	6.75406334253588	-0.941971124457853		gene_1832	8.01429872832482	1.21695715967969		gene_1832	7.1129279550599	0.511493046691026		gene_1832	0.129053959318859	0.331255679773385
gene_1833	8.77894746906545	0.859727686527798		gene_1833	15.1551688019666	1.10073683541877		gene_1833	6.40429013380365	-0.326329303584123		gene_1833	5.43546010590219	0.65435309404426		gene_1833	10.9287462916154	0.579647866211264		gene_1833	8.39937965241448	0.258734548084361		gene_1833	0.950628273869427	0.0278868618765295
gene_1834	8.08127097533466	0.617885660267644		gene_1834	10.5254783989044	-1.02142530127642		gene_1834	5.26531449751525	-0.386613368200036		gene_1834	4.61690369315303	0.201679907401152		gene_1834	6.2017690378371	0.44954731789926		gene_1834	8.65611295369461	-0.279796920073289		gene_1834	0.0852071823934164	0.227019381253042
gene_1835	0.789763723901524	1.36710679775969		gene_1835	5.74310139854472	0.550983486490992		gene_1835	2.80068891049667	0.496793915198028		gene_1835	9.20881765718807	0.0959787763858864		gene_1835	7.99961232637399	1.35102679698709		gene_1835	3.9121756647145	1.26913803557497		gene_1835	0	0
gene_1836	0.933468679951544	-1.51951038328634		gene_1836	1.47264999911699	-0.797881628873681		gene_1836	1.1417266330165	-0.386980208960402		gene_1836	0	0		gene_1836	0.574440951470722	0.643585668561088		gene_1836	0.552790116072279	-1.07421784977048		gene_1836	0	0
gene_1837	0.311156226650515	-0.698051705754981		gene_1837	0.419664032933963	-0.879178824387697		gene_1837	2.10658809006885	-0.930503607593809		gene_1837	0.919781410161242	-0.491124057532608		gene_1837	0.94550592010147	1.11507931866584		gene_1837	0.459045460350768	-0.247031408153413		gene_1837	0	0
gene_1838	10.2135010110341	-0.675783552831673		gene_1838	17.5209811132525	0.429493298791068		gene_1838	22.3192609314429	-0.920835150328347		gene_1838	14.2044646470102	-0.975750785460472		gene_1838	14.9776934857439	0.488120370310574		gene_1838	14.9715796563919	-0.179732514117243		gene_1838	0	0
gene_1839	2.59059075603898	0.0716682363499809		gene_1839	6.71932388962423	0.161333506389201		gene_1839	5.31881656539773	0.518326793879782		gene_1839	1.943232437723	-1.99478554606557		gene_1839	3.84135468146316	1.00730061937664		gene_1839	2.99390726083619	-1.91036421129257		gene_1839	0	0
gene_184	21.016119982813	0.0656136303433876		gene_184	24.6727645187806	-0.429444633835055		gene_184	9.27116273007569	-0.812692348656057		gene_184	14.6670548178774	-1.51275575901448		gene_184	15.54880740199	0.525706974974211		gene_184	15.721621600723	0.626299888540891		gene_184	0.721509712921889	-0.35419231596437
gene_1840	6.22058084220978	-2.44580045298972		gene_1840	2.43306164692146	-1.16392889815793		gene_1840	8.60760256950133	-1.0584100222729		gene_1840	1.81411399151624	0.54064385721492		gene_1840	0.746272855003911	1.31761996199435		gene_1840	0.107564971193758	-0.281110599603994		gene_1840	0	0
gene_1841	73.6960522085834	0.314026589420375		gene_1841	115.400792292449	0.570634182747154		gene_1841	103.980072964469	-0.800541165934466		gene_1841	70.2363939827102	0.50466815300014		gene_1841	112.078485183911	0.150083732725967		gene_1841	79.2863433475409	-0.0198212180763017		gene_1841	31.6553001884577	0.287432074707751
gene_1842	4.21878710497787	-0.109186776520108		gene_1842	6.08426267597707	-1.43421641671749		gene_1842	1.89018959163923	0.196196506271991		gene_1842	2.75685947815706	-1.05940084524762		gene_1842	2.82466425893441	-0.110596082994722		gene_1842	8.33717897796149	-0.548130628728409		gene_1842	0	0
gene_1843	8.76061654523514	1.46396823786138		gene_1843	22.2791174746801	0.178284412463892		gene_1843	18.2744162128645	-0.228417020141251		gene_1843	16.7879829565437	-0.130349044400318		gene_1843	16.5964396634456	-0.0582614235676738		gene_1843	13.864910234069	-0.332187502661211		gene_1843	2.12389967648544	-0.248171379429999
gene_1844	0	0		gene_1844	0	0		gene_1844	0	0		gene_1844	0	0		gene_1844	0.306636479404377	0.689990556908658		gene_1844	0.776149791406031	-0.541432769414426		gene_1844	0	0
gene_1845	11.3891962812393	0.397893143112889		gene_1845	11.710356381478	-0.865795836774592		gene_1845	4.47494860928527	-0.554101663598941		gene_1845	4.76443238747803	-0.480930421660308		gene_1845	11.2202634165564	-0.0744236999066064		gene_1845	9.32397157086618	-0.460237526042054		gene_1845	0	0
gene_1846	0	0		gene_1846	0.748957930829258	1.32072488286567		gene_1846	0.336924290122041	0.743169024655588		gene_1846	0.111805130040244	-0.291144109185265		gene_1846	0.324568422156071	0.721711117646932		gene_1846	0	0		gene_1846	0	0
gene_1847	3.26644110058532	-1.38980591617775		gene_1847	15.7593171921882	-0.215864051313307		gene_1847	2.89542895517485	0.779204339805335		gene_1847	1.60439310561632	-0.657637036247411		gene_1847	1.95946360392442	-0.323341539031589		gene_1847	0.223359675333751	0.532785080356052		gene_1847	0	0
gene_1848	14.8963383367125	0.0520782368942469		gene_1848	53.4006909811811	1.07637750747301		gene_1848	22.2170103710529	0.657396554886181		gene_1848	22.2107888724043	1.67540335737317		gene_1848	36.7405848772739	-1.29951438900004		gene_1848	10.5522786784268	0.609180514714894		gene_1848	0	0
gene_1849	0.797572160447542	1.37581477182016		gene_1849	3.04193784258724	1.92914914002702		gene_1849	0.592368727836761	1.12745991855618		gene_1849	0.13668701371074	-0.348656243472629		gene_1849	0.140475943442053	-0.35721628843735		gene_1849	1.27676231747415	0.221544311660558		gene_1849	0	0
gene_185	0	0		gene_185	0	0		gene_185	0.0699806358767915	-0.188984812110953		gene_185	0	0		gene_185	0	0		gene_185	0	0		gene_185	0	0
gene_1850	0.872544727935368	1.45685316396207		gene_1850	2.20374237671142	1.08655389547405		gene_1850	1.4242528258991	1.47929486567738		gene_1850	1.09729691884835	-0.267376305951111		gene_1850	0.874015984991309	0.128092915311839		gene_1850	5.77912018279235	2.35210052174021		gene_1850	0	0
gene_1851	5.41618142613769	0.66239870838181		gene_1851	16.2544270481597	-1.6295521307582		gene_1851	10.5507202868878	-0.936323099224362		gene_1851	4.761055935415	-0.226758489422908		gene_1851	7.70900285465942	1.71114262762836		gene_1851	2.3268954956963	-1.84768717561502		gene_1851	0	0
gene_1852	0	0		gene_1852	0	0		gene_1852	0	0		gene_1852	0	0		gene_1852	0	0		gene_1852	0	0		gene_1852	0	0
gene_1853	15.7128432867128	0.380530893351644		gene_1853	34.9092553113976	0.940277849073933		gene_1853	21.6636999295623	0.477887699379039		gene_1853	7.37855274848537	-0.76329129433694		gene_1853	10.0128331678465	-0.821195954290501		gene_1853	0	0		gene_1853	0	0
gene_1854	0	0		gene_1854	0	0		gene_1854	0	0		gene_1854	0	0		gene_1854	0	0		gene_1854	0	0		gene_1854	0	0
gene_1855	0.301686168484709	-0.681109488701148		gene_1855	1.25476495095183	-1.81127779588227		gene_1855	0	0		gene_1855	0	0		gene_1855	0.628771807633647	1.1747538605398		gene_1855	2.33315471469757	-1.71677065302717		gene_1855	0	0
gene_1856	9.3965523115123	0.998828235078103		gene_1856	3.4487191409979	-1.03021481504875		gene_1856	3.35244484644922	0.382191166150333		gene_1856	2.69876378310093	0.562003796446834		gene_1856	3.28486754920345	-1.33764689277479		gene_1856	4.25011630624876	0.405646723052723		gene_1856	0	0
gene_1857	428.793341107327	0.339106561006402		gene_1857	393.019108088967	-0.361133012067763		gene_1857	231.577216415113	0.153336389953613		gene_1857	221.664575002396	-1.48079321653814		gene_1857	295.952353431869	1.33990789040843		gene_1857	341.722665466768	1.06855426612998		gene_1857	1.67519981621702	-1.23354156774026
gene_1858	0	0		gene_1858	0.398206121893798	0.845118460224696		gene_1858	0.648122522122274	1.19927660771593		gene_1858	0	0		gene_1858	0.216378948104047	0.518794847249264		gene_1858	0	0		gene_1858	0	0
gene_1859	61.2527904178072	1.43227891547018		gene_1859	53.5128503802601	-1.6643011326079		gene_1859	56.6114075166576	-0.425690327768046		gene_1859	24.9203467411396	0.229233149055325		gene_1859	51.3659089870887	-1.22828460437883		gene_1859	81.6095908019572	-0.881716192665514		gene_1859	0.641275273443412	-0.5161415175749
gene_186	4.80169974018845	0.961428039417963		gene_186	8.48849875861663	0.92171646654263		gene_186	2.71692834023034	-0.836665492371841		gene_186	7.32029573045443	-0.616335777243462		gene_186	12.5332785482938	-2.14051224862922		gene_186	10.494138512303	-0.598934244186666		gene_186	0.175387107701771	0.433786545470403
gene_1861	7.98321454173466	-0.0853908407186772		gene_1861	18.2532292808701	-1.35816172698652		gene_1861	10.3324330728938	0.296170256281223		gene_1861	10.6142980286736	-0.105353089354223		gene_1861	9.99757791566469	1.06322762734682		gene_1861	8.2927228647409	0.0452006057702665		gene_1861	0	0
gene_1862	11.2445539297064	-0.0653234501498683		gene_1862	16.7157663322057	0.741580529751792		gene_1862	7.22878457946488	-0.527941799245336		gene_1862	10.9061250299863	-0.247454470789521		gene_1862	12.2323626792669	0.184054953350148		gene_1862	11.7591922532413	0.792695894867025		gene_1862	0	0
gene_1863	15.2610370441314	1.09530812464635		gene_1863	30.4565147166709	-1.91829013558509		gene_1863	22.3546407432736	-1.77505499412088		gene_1863	11.5207510178783	0.072325103788587		gene_1863	18.2050082632875	-0.784054044469747		gene_1863	50.0782275655158	-0.870648015006935		gene_1863	0.303695504032807	-0.684720916430889
gene_1864	6.2890576352836	1.02911265346614		gene_1864	29.3038644748341	-1.61565439987529		gene_1864	8.944404413462	-1.34291578604932		gene_1864	8.15181574198805	0.36139922648957		gene_1864	33.9297582911383	-2.0956223252833		gene_1864	45.3154855371637	-1.51113479584585		gene_1864	0	0
gene_1865	5.88984947335407	0.358069161868311		gene_1865	6.43210418346646	-1.96625695187608		gene_1865	4.76420179024098	-0.882152129555119		gene_1865	2.04062173855089	0.336704080696864		gene_1865	13.9823242318101	-1.56360115143388		gene_1865	39.7314091410103	-1.39104115731745		gene_1865	0	0
gene_1866	23.3894801171844	-0.0656989947293276		gene_1866	36.5748066268576	-1.18879335705367		gene_1866	14.9276921698273	-1.26949076988338		gene_1866	12.7578394563677	0.237048199807459		gene_1866	20.0159102889454	-0.343769273806283		gene_1866	39.3178878702781	0.0505712740198015		gene_1866	0.0876935538508856	0.233135979246061
gene_1867	19.2039502021058	1.93736520197191		gene_1867	13.6179881012663	0.0812887622819031		gene_1867	20.7591868187693	-2.11982031117927		gene_1867	14.9905053862012	1.14757705823226		gene_1867	26.231752673595	-0.773470983719805		gene_1867	6.80508115277757	1.28961037697926		gene_1867	0.607391008065614	-1.14716471244978
gene_1868	2.92614682123642	-0.558329217577387		gene_1868	9.6079061390755	0.413752178931528		gene_1868	3.03552697360844	-0.85562821794852		gene_1868	5.45226177126317	-1.62520746279794		gene_1868	7.66243506611579	1.58990395752521		gene_1868	3.17286319720257	1.40961774711803		gene_1868	0	0
gene_1869	26.2784268369135	1.54950632015322		gene_1869	25.9781278480954	0.135205679966002		gene_1869	27.5330429108874	0.177632554109195		gene_1869	16.781046659458	-1.34775619283849		gene_1869	16.5024499548722	0.574968545491459		gene_1869	32.087310866586	0.327670043027258		gene_1869	0.607391008065614	-1.14716471244978
gene_187	5.11523088428102	1.34690279483044		gene_187	14.4550706082349	0.0161260765387765		gene_187	8.89305734210909	0.784110671299499		gene_187	5.86470943121533	-0.15844959548025		gene_187	11.2072535534561	1.58302679253861		gene_187	11.9727909037029	-0.0455308602235081		gene_187	0	0
gene_1870	32.784936684642	-1.41512664466109		gene_1870	38.1876898479331	-0.520209501621796		gene_1870	20.3456054992207	0.3087378999405		gene_1870	15.8390550823587	0.291534291861212		gene_1870	20.0535772413159	0.628784163479248		gene_1870	2.81207089317362	0.849536926928315		gene_1870	0	0
gene_1871	5.00421445105503	-2.15745875016005		gene_1871	3.57444106579711	-2.35406943540872		gene_1871	0.401486402964673	-0.327428231282954		gene_1871	2.34906170994207	-2.5104868704028		gene_1871	2.24569627309516	0.579176904397011		gene_1871	0.77836603775929	1.35430098593243		gene_1871	0	0
gene_1872	42.0825412929302	-0.594422201035349		gene_1872	69.2534582250541	-0.89007919352636		gene_1872	36.7399117313017	0.21687293014369		gene_1872	31.8572686610846	-0.569763909716625		gene_1872	41.9911589920985	0.36233264815827		gene_1872	29.1724611224405	0.499992151168594		gene_1872	0	0
gene_1873	6.81338237493377	0.296583640835857		gene_1873	12.0716918358471	-0.557548960308187		gene_1873	9.31002651228768	-0.811741630899305		gene_1873	8.78951655015685	-0.959119143737333		gene_1873	21.1063975857745	-1.51317226094265		gene_1873	12.8800395561561	0.24780044043957		gene_1873	0.46588816574164	-0.949928063045303
gene_1874	10.4941628365222	-0.103189034454356		gene_1874	20.0779689469001	-0.154537312138866		gene_1874	12.2441985037561	-0.279957046793847		gene_1874	7.57653441177776	0.25703144945972		gene_1874	11.9363717329734	1.11542997854351		gene_1874	14.5761008831312	0.531780347606077		gene_1874	0	0
gene_1875	5.85558573538597	-1.08972519899775		gene_1875	7.5611653874041	-2.14590008841172		gene_1875	2.30498918709947	0.81114394946168		gene_1875	14.3288549467452	2.07749253630047		gene_1875	3.95450144749883	7.00338136556787e-05		gene_1875	4.57643938588075	1.51380334170807		gene_1875	0	0
gene_1876	38.1202476327607	-0.188242637278086		gene_1876	56.1395612835964	0.129936412978702		gene_1876	19.0381359007058	-0.650104752611633		gene_1876	15.1038653975393	-0.513542064766999		gene_1876	25.853702856134	-0.864219475026045		gene_1876	52.3638378887944	-0.571799337486865		gene_1876	3.29570515418787	-0.0188047935315351
gene_1877	24.1869023899004	1.96871308870929		gene_1877	35.8164083949975	0.213599071263741		gene_1877	16.1422452753927	0.0659137835562924		gene_1877	19.8873125532716	-0.143399015940338		gene_1877	35.9839717534412	-0.704634417003268		gene_1877	36.3925301025062	0.331591203908671		gene_1877	0.320637636721706	-0.318639063595179
gene_1878	16.2232270030451	0.822776867174789		gene_1878	18.4586467420356	0.478782441352749		gene_1878	18.3644571083661	0.545491316814651		gene_1878	8.44297170095789	-1.02215844771399		gene_1878	16.4353970639609	1.48471861849962		gene_1878	5.87060743322185	0.0787861600071378		gene_1878	0	0
gene_1879	0	0		gene_1879	0	0		gene_1879	0.0303909648643767	0.0851281046649838		gene_1879	0.0747355272964474	-0.200970137286137		gene_1879	0.0766591198510943	0.205790656520072		gene_1879	0	0		gene_1879	0	0
gene_188	7.08848523179528	0.977712000482734		gene_188	8.6639480416698	0.722811209603892		gene_188	8.84311138791661	0.0812490448481809		gene_188	13.4733659899946	-0.167563213116633		gene_188	8.12793478270174	0.945372109974561		gene_188	10.0469330568723	1.3932520154318		gene_188	0	0
gene_1880	26.895354222444	-0.0926875432098129		gene_1880	87.5474083867973	0.323373955159686		gene_1880	105.047527827397	0.376543027238935		gene_1880	17.0482632814542	-1.59220897038895		gene_1880	34.9215565706554	-0.300470700862285		gene_1880	73.245746018638	-0.372044044184626		gene_1880	1.07228392832543	0.195939473148062
gene_1881	9.44434133204214	1.11840125281601		gene_1881	29.8222396904744	1.40513328678239		gene_1881	9.26094420011219	1.67927498558171		gene_1881	5.89816181414988	-0.888154475399528		gene_1881	6.30900241295604	0.347822086719322		gene_1881	19.6349018810756	-0.0221295970329403		gene_1881	0.911086512098422	-1.4968064406278
gene_1882	4.68699499953481	0.662460592241569		gene_1882	9.40737387785639	1.085525647009		gene_1882	5.17844707873633	0.214805979409619		gene_1882	3.52017772240611	1.09052275443033		gene_1882	7.74972715616601	0.260638795551604		gene_1882	4.55958555078203	-0.0427196523550471		gene_1882	1.7341689783424	-0.0929034546473349
gene_1883	2.98828021888333	0.353989264958476		gene_1883	7.87661006411286	0.338753298146696		gene_1883	2.49073523607546	-0.765669689125724		gene_1883	3.49537205920877	-0.0864808031320118		gene_1883	5.32777164756509	1.43053789377004		gene_1883	3.98265721182654	1.01666021795286		gene_1883	0	0
gene_1884	11.5705655179995	0.678627445283403		gene_1884	17.8086528680979	0.519486420340865		gene_1884	10.3332352016738	0.286532675825994		gene_1884	17.1607806778376	-0.0403948919211684		gene_1884	11.3380740067742	1.42600069486624		gene_1884	11.6113187240286	1.86586852119352		gene_1884	0.0876935538508856	0.233135979246061
gene_1885	15.6437179241333	0.34707687027112		gene_1885	20.0262121479742	0.735707396499057		gene_1885	12.1841665240834	-1.21321773196203		gene_1885	9.63698357165049	-0.476820256211214		gene_1885	12.7022646155814	1.50492051448168		gene_1885	6.6465156321983	-1.27820223307181		gene_1885	0	0
gene_1886	22.7838333357003	0.152302608657196		gene_1886	37.8374704682347	-0.0106600481648971		gene_1886	13.7017717818596	-0.149069837809374		gene_1886	23.9089465314267	-1.32946283258277		gene_1886	33.2392874784352	-0.393083107937289		gene_1886	43.4046910044393	-0.133974168243925		gene_1886	0	0
gene_1887	21.748577009595	-3.31594110538192		gene_1887	40.874132312514	1.63626725017415		gene_1887	8.78398608516694	1.23341927247055		gene_1887	20.2813457241835	-0.532141375857423		gene_1887	48.7188782765667	-4.42717778680925		gene_1887	12.0337998519897	-3.85336386911887		gene_1887	0	0
gene_1888	15.9844927767755	-0.32931449887857		gene_1888	15.6906941656933	-0.347950166393524		gene_1888	6.80729583877161	-1.57992062204237		gene_1888	10.9631512352059	-0.843813066681602		gene_1888	13.531061059693	0.298145419290474		gene_1888	13.3061863654661	-0.92767055693751		gene_1888	0	0
gene_1889	11.7943747172084	0.174015888284137		gene_1889	8.58332815860013	0.439893340323308		gene_1889	6.45216040756451	-0.519604918954276		gene_1889	7.50606987627314	-0.502750977577052		gene_1889	8.87557503513111	1.64788082103068		gene_1889	9.07830229298145	0.431227764083954		gene_1889	1.67630435720888	-0.883318116576136
gene_189	11.441421936896	-0.497080975292416		gene_189	16.4395194668708	0.570492694847487		gene_189	7.72382015818609	-0.231952977387003		gene_189	9.59805497605063	-0.898607193260222		gene_189	27.1992614921492	-1.50834117170507		gene_189	5.11795495235368	-1.11952951308811		gene_189	1.25030182200723	1.32449617029009
gene_1890	23.1923217402638	0.901753524569916		gene_1890	52.6379252146819	1.17532835817319		gene_1890	16.8175522750431	-1.24991718445976		gene_1890	79.0819276966053	-1.83828662815871		gene_1890	72.0978091173098	2.34187029014249		gene_1890	75.4356887122189	-0.293813549257884		gene_1890	15.1567238895066	0.304827890615629
gene_1891	6.27917324285686	0.668309833479287		gene_1891	9.41627064396093	-1.44982595464826		gene_1891	2.13987184396965	-1.25865116558327		gene_1891	6.7732343121425	-2.30467459504315		gene_1891	9.80407669530029	0.0335873995389042		gene_1891	7.34708132137234	0.365377721593028		gene_1891	0	0
gene_1892	2.43461825115188	-0.696556700332082		gene_1892	2.98641024656535	1.32749666542721		gene_1892	1.28967287267003	-0.324444431243464		gene_1892	6.38778171580472	0.90258387300753		gene_1892	7.28723667556376	1.7855903060366		gene_1892	14.3491737558414	0.88500797064165		gene_1892	0	0
gene_1893	8.54282623275065	0.373048781268856		gene_1893	16.6492216713589	-0.0162889069229459		gene_1893	5.78870756690411	-0.663887171453382		gene_1893	10.7686491543239	-1.23034430091672		gene_1893	8.86844458604761	0.771389256692183		gene_1893	9.40345947909897	-0.00572203192049702		gene_1893	0	0
gene_1894	3.31354735908551	1.50764042873577		gene_1894	10.2227598045363	0.600586824102668		gene_1894	2.67954441492348	0.229856775648474		gene_1894	6.44366791859732	-0.610620777089053		gene_1894	3.74374255468191	0.137722391118325		gene_1894	0.918090920701535	-0.377037514958692		gene_1894	0	0
gene_1895	0.487056997377146	-0.533208490445914		gene_1895	0.16116239430002	0.403076574238081		gene_1895	0	0		gene_1895	0.373081314673382	-0.804187931032547		gene_1895	0.283303320891237	0.122231022079233		gene_1895	0	0		gene_1895	0	0
gene_1896	0.169608380762695	0.421389489764805		gene_1896	0.0805811971500098	0.215569754346076		gene_1896	0	0		gene_1896	0	0		gene_1896	0	0		gene_1896	0	0		gene_1896	0	0
gene_1897	1.80147208011003	-1.54412726760715		gene_1897	1.15319855876786	-0.694593517929726		gene_1897	0.331505767087881	-0.191798356785205		gene_1897	0	0		gene_1897	0.34345869709247	-0.754389328742492		gene_1897	1.17540119319497	1.7445066060942		gene_1897	0.607391008065614	-1.14716471244978
gene_1898	0.86188583000582	-1.04542421844867		gene_1898	0.0805811971500098	0.215569754346076		gene_1898	0	0		gene_1898	0	0		gene_1898	0.761075805377108	0.899896472142393		gene_1898	0	0		gene_1898	0	0
gene_1899	0.466734339975772	-0.951191394550246		gene_1899	3.36930914143044	-0.795832511663267		gene_1899	1.3226875141483	-0.278338888438833		gene_1899	0.662070223652993	-0.860284342898665		gene_1899	0.22267570641618	-0.0148598393775987		gene_1899	3.01386996524983	0.234676905764949		gene_1899	0	0
gene_19	3.97317782449919	0.251824339139657		gene_19	12.5635001707214	-0.291535853136078		gene_19	6.16145926425507	-0.111357958152545		gene_19	7.76088865622893	0.066630839520203		gene_19	6.3260104276523	0.666865970342906		gene_19	12.5481065526039	0.418485592700926		gene_19	0.46588816574164	-0.949928063045303
gene_190	2.89414731573223	-0.336637704861845		gene_190	5.60230411750892	0.332699177892759		gene_190	4.11805648491086	-1.48785183097417		gene_190	7.51040510800585	-0.694195441517597		gene_190	7.27658475889555	-0.367663806572377		gene_190	5.27849351479185	-0.748393603400887		gene_190	0	0
gene_1900	75.5101852643158	0.467835874842822		gene_1900	70.6638929268386	0.555361880003219		gene_1900	46.4301747432141	0.163852655397571		gene_1900	38.5325408480017	0.548334162763971		gene_1900	55.4121681792873	1.99837070104437		gene_1900	104.41710660269	0.797214349110326		gene_1900	7.4598274595336	0.0665746657178099
gene_1901	8.96256971449225	0.881515192670065		gene_1901	37.2053808069198	0.179165461080984		gene_1901	23.8280824251184	-0.594986679236843		gene_1901	9.86141047393029	-1.11722000495651		gene_1901	13.0550960213513	-0.0427064229802063		gene_1901	24.0310641837884	-1.06127499691763		gene_1901	2.67560723120701	-2.15779785815961
gene_1902	11.451224092561	0.735139724247504		gene_1902	16.1796928536128	-0.164387024415871		gene_1902	13.6811056370758	1.98240284476624		gene_1902	21.7160578015332	-0.0807126617783559		gene_1902	24.6852201214621	1.44789787483069		gene_1902	23.7726269291204	0.758883871132659		gene_1902	0.170414364786833	0.423124966716581
gene_1903	2.68080396260061	0.0431910794712075		gene_1903	3.81811259503206	-0.300486873543094		gene_1903	8.2237136968188	0.614445902940535		gene_1903	76.1035627020127	1.16376572978967		gene_1903	52.9038215903238	1.94806678638561		gene_1903	4.7952968375979	1.38580199354033		gene_1903	0.0852071823934164	0.227019381253042
gene_1904	1.52655935062436	-0.0333734498150831		gene_1904	6.7595265456585	1.32849364269674		gene_1904	3.04543336240846	-0.704338436147697		gene_1904	2.90143291319025	-0.0612887360570623		gene_1904	3.89607676843976	2.03949678443876		gene_1904	1.41489915897685	0.832245628458966		gene_1904	0	0
gene_1905	6.69623717399324	-1.63327197954742		gene_1905	4.93792676644665	-0.13231637384933		gene_1905	4.96121919956956	-0.914659677142326		gene_1905	2.53103062477241	-0.924996259547262		gene_1905	2.16499277808804	0.985856867529319		gene_1905	5.93746565708228	0.367277683680635		gene_1905	0	0
gene_1906	2.03397458336638	-1.64337462671136		gene_1906	4.83334682199895	1.91464577739425		gene_1906	4.51405034601061	-1.25703635537525		gene_1906	2.57270407578609	-0.643899276624838		gene_1906	2.90380997418688	0.821653544263981		gene_1906	4.43158839652447	-0.282143744427459		gene_1906	0	0
gene_1906.1	72.603790437818	-1.01344162334593		gene_1906.1	239.672882184938	-0.0578794525206598		gene_1906.1	89.2283512250549	-0.298886262513175		gene_1906.1	139.24775126327	-1.81534776656923		gene_1906.1	181.746207931626	-1.39751806636194		gene_1906.1	122.930867262384	-1.12105957124512		gene_1906.1	9.90015629255712	-0.674543898840394
gene_1907	5.08020319918098	-0.381345990480812		gene_1907	6.30623887979632	1.00024803977903		gene_1907	8.64306872192498	-0.771555726486656		gene_1907	5.3979827912175	-1.75515473416988		gene_1907	9.4184733288942	-1.04285923114679		gene_1907	17.4612215298707	0.695603207320846		gene_1907	0	0
gene_1908	3.46903348237644	-0.146431944164621		gene_1908	3.44409279360383	-1.10043716617927		gene_1908	3.08580846965338	-1.35349458063689		gene_1908	2.93951674024495	0.0800745555994447		gene_1908	1.81502982645668	0.83783590632338		gene_1908	2.02879914983104	-0.0306130572405864		gene_1908	1.36398961642306	-0.628512060791141
gene_1909	28.8271849258318	-0.0480556372890737		gene_1909	41.9099109146878	-0.355675384070769		gene_1909	22.4507259694294	-0.167555861612627		gene_1909	27.9336336517875	-0.381269624493863		gene_1909	24.1944194506685	0.603918907365934		gene_1909	26.1344866712946	0.851103255011962		gene_1909	2.41234549204213	-0.432725366416717
gene_191	17.3849668869623	0.161622636882937		gene_191	33.5817170000828	-0.0648717500159461		gene_191	26.4584855228163	-0.419747702016938		gene_191	23.1415442059813	0.212007935733298		gene_191	28.9225755403269	0.509841312365747		gene_191	25.6111114043692	0.707259210052558		gene_191	10.1192475129809	-0.575069783118778
gene_1910	31.3608547670843	-0.463892719331804		gene_1910	90.3172683410037	-0.105908384351595		gene_1910	20.5118659135875	-2.09342762901492		gene_1910	49.4247494883509	-1.58827751049362		gene_1910	38.927461937577	1.10463271227618		gene_1910	86.4354958673364	-0.241466682146777		gene_1910	0.445821712183493	-0.919640165643726
gene_1911	0.256049176853236	0.596551982012526		gene_1911	0	0		gene_1911	0	0		gene_1911	0.223610260080487	-0.533284769210954		gene_1911	0	0		gene_1911	0.368526744048186	-0.79664217881704		gene_1911	0	0
gene_1912	5.21912727235228	1.18451844799174		gene_1912	9.73906590405725	-0.00740415775756047		gene_1912	10.9087435854421	1.39832556868527		gene_1912	7.91005160986086	-1.03752889740888		gene_1912	6.42640813460994	0.0525028352096278		gene_1912	8.96117607486483	0.332762373540603		gene_1912	0	0
gene_1913	34.3051790765642	-0.51137983032283		gene_1913	50.9003319147109	0.343993172762238		gene_1913	36.0692341439744	-0.455556989250102		gene_1913	32.2393518902609	-0.0429124356310459		gene_1913	43.6735747513075	0.679135386019921		gene_1913	34.2722236524874	0.984362720285392		gene_1913	4.85432771192107	2.09883074917639
gene_1914	6.60540734907087	0.226278644410165		gene_1914	22.9860365647291	2.83156169519795		gene_1914	22.1211082060008	0.325735431731495		gene_1914	56.978549532953	-2.54418116792901		gene_1914	6.76990171770743	1.12636398596805		gene_1914	0	0		gene_1914	0.255621547180249	0.595735747080933
gene_1915	2.47483735344466	2.57281079252367		gene_1915	0.105972795196004	-0.27732493129137		gene_1915	0.382100318593054	-0.373141389945595		gene_1915	0	0		gene_1915	0.667367695834766	1.2232590506809		gene_1915	0	0		gene_1915	0	0
gene_1916	26.2021960069637	0.900414166135091		gene_1916	32.2156752352259	0.574132336713729		gene_1916	23.1145962956408	0.220074238275564		gene_1916	37.3797784887433	0.538264343436904		gene_1916	42.2593365150298	-0.289209932419937		gene_1916	3.71406173750565	-0.557587360799626		gene_1916	0	0
gene_1917	7.27151501750948	0.850283188909367		gene_1917	10.9970990774043	1.34689754764269		gene_1917	8.96824698744174	-0.422954387801947		gene_1917	6.93381135207405	-0.336910929015287		gene_1917	11.5733964576945	0.236539383329684		gene_1917	14.4569788090337	-0.629352655443447		gene_1917	0.142126208150686	-0.360928788096184
gene_1918	70.8913191885877	0.722942521065694		gene_1918	83.2784797150568	-0.00491586984251627		gene_1918	41.0760629472306	-0.280083082361273		gene_1918	38.3079287163461	-0.232663130856127		gene_1918	66.0274742143114	-0.0613625367799528		gene_1918	43.6956886177567	-0.0373597765700492		gene_1918	0.22165944657513	0.52939009036152
gene_1919	36.4215748927612	-0.263639522307112		gene_1919	59.8882921665172	-0.473165942852619		gene_1919	31.793226022748	-0.46211607239296		gene_1919	47.4797126235703	0.557359408933602		gene_1919	49.4489786687501	0.721588263676297		gene_1919	34.1781256578538	0.103037391498518		gene_1919	9.67566645794137	-1.07841994088364
gene_192	17.9769022328646	0.542684340723655		gene_192	7.66642797671884	-0.932187239273572		gene_192	3.27318358111932	-0.981855445347977		gene_192	7.23602820503016	0.0363753552789544		gene_192	11.830849195758	0.00436330442874003		gene_192	36.7867467596525	0.0317673483922176		gene_192	1.41888119204943	-0.536530879955242
gene_1920	42.4175164274509	-1.36319400511192		gene_1920	54.0215717022865	-0.152787761507023		gene_1920	35.2165781190189	0.211387547202633		gene_1920	32.7051498568558	-0.411258391808476		gene_1920	43.8136338139828	-0.116389669885569		gene_1920	25.7005605167018	0.647408628942965		gene_1920	1.89070414365803	-0.88873649558552
gene_1921	98.0250728819137	0.900017234256306		gene_1921	141.243409681117	-0.151012437954992		gene_1921	73.413015710622	0.792774484502156		gene_1921	70.9310657803879	-0.684857401310385		gene_1921	84.8311280909446	0.692339426421735		gene_1921	119.321463445876	0.489879683971266		gene_1921	2.5465871538427	0.562722478722231
gene_1922	14.3864507202747	0.224818470519042		gene_1922	25.6941104842861	0.684549599073165		gene_1922	26.8206676152997	-0.459762086392487		gene_1922	17.7488274579343	0.0767415821752791		gene_1922	22.0001452501529	0.998209115411823		gene_1922	28.3347045909943	0.471672812922472		gene_1922	5.87035990331488	2.95612983941045
gene_1923	0.466734339975772	-0.951191394550246		gene_1923	4.19336740218922	-0.917387488718299		gene_1923	1.84515133850223	-1.09763819751007		gene_1923	1.98552317290226	-1.16660959663336		gene_1923	2.07320368000139	2.00045335964597		gene_1923	2.80028326445072	0.421213251524431		gene_1923	0	0
gene_1924	39.8697759312223	-0.3244882908376		gene_1924	49.3273081706076	0.955863494153846		gene_1924	25.6495598292952	0.708735201179934		gene_1924	25.6674450219704	-0.507307767423804		gene_1924	43.4702157539439	-0.16993466661594		gene_1924	18.5123321701438	0.253183216458235		gene_1924	7.9899860027931	0.900462582308975
gene_1925	0	0		gene_1925	0	0		gene_1925	0	0		gene_1925	0	0		gene_1925	0	0		gene_1925	0	0		gene_1925	0	0
gene_1926	1.78921703702992	-0.182623187441593		gene_1926	1.83993526397575	1.0719501281247		gene_1926	1.27406521006091	0.556289203459459		gene_1926	1.43951382788021	-1.11362073158759		gene_1926	0.293952932017799	0.14502215970444		gene_1926	1.49890522925228	1.59681113493121		gene_1926	0	0
gene_1927	0.727439171294565	1.29565153008282		gene_1927	2.84871657012168	-1.05299134249902		gene_1927	0.18234578918626	0.448574937497368		gene_1927	1.53955628701981	-2.02825532271455		gene_1927	0.807433126030113	1.38673715587025		gene_1927	3.55585810821236	3.02000718139473		gene_1927	0	0
gene_1928	8.39171019799789	-0.214144932264641		gene_1928	1.16557241602026	-0.465720386050884		gene_1928	0.332713371406618	-0.735891895528646		gene_1928	4.46763347714354	1.03601515664524		gene_1928	1.7082710423786	-1.78785261110676		gene_1928	1.93261295601048	0.208528816095036		gene_1928	0.133965892724244	0.342477130775086
gene_1929	0.656665378139841	-0.178065381950078		gene_1929	0.414084073628333	0.41530094227926		gene_1929	0.487681974391958	-0.556309685965521		gene_1929	0.373081314673382	-0.804187931032547		gene_1929	1.11105479042838	1.28420577813726		gene_1929	2.17505257255742	-0.776977230693405		gene_1929	0	0
gene_193	49.1313274861339	0.701808752837107		gene_193	97.1811895009359	-0.0886299854832451		gene_193	58.876616173591	-0.494505648514039		gene_193	57.9082215122666	-0.222610149918024		gene_193	86.2171581304218	0.70775534778396		gene_193	71.6554329222383	0.255094024285985		gene_193	17.9638287850253	-0.410833164132026
gene_1930	1.97306826615809	2.30630206418738		gene_1930	7.30562005100104	-0.973686554351027		gene_1930	1.11952567498615	1.44285987682763		gene_1930	1.4340581272438	1.95163115501443		gene_1930	1.77956667217539	1.34219897620712		gene_1930	0.642007746900837	1.19157243737108		gene_1930	0	0
gene_1931	5.12857767404754	-0.78217245111389		gene_1931	5.55121721459402	-1.32698416232608		gene_1931	4.60034746761182	-1.0326393938811		gene_1931	1.74493690968949	-0.578809843489938		gene_1931	4.7613842734533	-0.872339371900469		gene_1931	3.9270469958477	0.732052672657121		gene_1931	0	0
gene_1932	6.4152869069559	0.119474289109013		gene_1932	9.04230238671866	0.290451489184736		gene_1932	4.61299051868742	-0.516602602385234		gene_1932	8.6833537520277	0.696537327836395		gene_1932	9.16063831410271	1.94719933874231		gene_1932	16.0939053892087	0.837956439460006		gene_1932	0	0
gene_1933	3.00319928907311	-0.389560357150078		gene_1933	18.089454821482	-0.393209586179235		gene_1933	6.17796887224503	-0.613491447456722		gene_1933	6.44543513011517	-0.838549617202899		gene_1933	6.11427468146977	0.730579026438071		gene_1933	6.9161342451011	0.851411974062754		gene_1933	0.0852071823934164	0.227019381253042
gene_1934	1.54101462758358	0.00494054975926611		gene_1934	3.26932557955429	-1.65131163988583		gene_1934	2.04029528417235	-1.2802260988638		gene_1934	1.77223946537412	-1.61947190857555		gene_1934	2.47068545919874	-0.476331715090158		gene_1934	1.84063209975634	-0.118930489354208		gene_1934	0	0
gene_1935	23.2798925090034	-0.213564046185909		gene_1935	28.5834152321346	0.302268203196504		gene_1935	21.9414089263294	-0.435035381882399		gene_1935	18.8558759582851	-0.320732608510218		gene_1935	25.8550993758306	0.385222120676748		gene_1935	26.3048070942985	0.621597014580812		gene_1935	5.02189097801992	0.404175095499154
gene_1936	0.409356577278756	-0.399748543681038		gene_1936	0.207718442541954	-0.501247420309344		gene_1936	0	0		gene_1936	0	0		gene_1936	0.222911825553093	0.531891595726264		gene_1936	0.165823343545894	0.413211356887791		gene_1936	0	0
gene_1937	54.0365775771177	0.627280142342441		gene_1937	39.6220316849167	-0.464196279434548		gene_1937	25.4139748053703	-1.24560604273441		gene_1937	29.7687737971979	-0.409665452783192		gene_1937	24.8137925340358	1.37980325022076		gene_1937	40.2098565586589	0.807063067010112		gene_1937	15.1645449045167	0.496662956587845
gene_1938	35.9642578588351	0.620225975977494		gene_1938	64.8030118509042	-0.00732228080911103		gene_1938	42.612723463438	-0.854439329175728		gene_1938	37.1828708464015	0.366488188393496		gene_1938	55.5112945896363	0.00526994237336318		gene_1938	36.3707809955834	0.407284221143701		gene_1938	12.5790073935415	-0.978170775618369
gene_1939	11.0146811382621	1.44683681068101		gene_1939	26.7223277823921	-0.0363491430852071		gene_1939	5.69736557442281	-0.554655028856362		gene_1939	8.0161083344346	-0.950358479624487		gene_1939	14.4567446922217	-0.871059337966382		gene_1939	6.54548022399199	1.50008907856855		gene_1939	0	0
gene_194	20.0923393812979	-0.979740220415779		gene_194	16.032337188603	0.458482182933507		gene_194	9.38688546723861	-0.103237748060764		gene_194	11.5675553359925	-1.34831543971919		gene_194	12.7028440813617	2.42203323032242		gene_194	13.7160378022506	-0.10253951276195		gene_194	0.303695504032807	-0.684720916430889
gene_1940	8.7586612484894	-0.758525740402242		gene_1940	15.9305183615434	0.960517460083563		gene_1940	10.8392753738495	0.868307805410893		gene_1940	5.35608840940395	-1.59644802240027		gene_1940	17.5482171364265	-1.41006331488617		gene_1940	7.44403643962031	-0.322967957182911		gene_1940	0	0
gene_1941	4.40472881906512	0.202567970745779		gene_1941	6.41471226427093	0.0046904174999745		gene_1941	5.51073774472132	-1.86199508757428		gene_1941	9.04956599562573	0.461055382526346		gene_1941	6.69593983473449	0.00560280713020193		gene_1941	6.23120953112943	0.798103311388173		gene_1941	1.7042359154635	-0.827135844264355
gene_1942	15.263993914105	1.38744851522378		gene_1942	19.2869723000918	0.363789401541068		gene_1942	15.4798773967753	0.958482747892609		gene_1942	20.53537421175	-0.0580226630576677		gene_1942	17.6428875026487	-0.159014010050212		gene_1942	11.9786201606232	0.271188905683954		gene_1942	0.607391008065614	-1.14716471244978
gene_1943	14.3095637622687	-0.528897887495977		gene_1943	23.7694190169331	1.05339152954739		gene_1943	13.7197308323657	-1.12640474890837		gene_1943	9.00303521567371	-0.0485212423466212		gene_1943	17.8915554071816	1.3204551208472		gene_1943	15.0980708060445	-0.0366481078295496		gene_1943	0	0
gene_1944	2.81826577360556	-0.715417247484862		gene_1944	4.89515515005629	-0.539843246128273		gene_1944	13.4728088573673	2.33313050622687		gene_1944	3.03560911575833	0.917719943461127		gene_1944	3.99410301953348	-0.583102883761256		gene_1944	2.9741191469114	0.0358529718965156		gene_1944	0	0
gene_1945	3.07642447367835	0.432226670303088		gene_1945	4.57719988868675	0.188891974734398		gene_1945	3.19069422176333	-1.18019926508177		gene_1945	0.942422213735069	-0.152033106875659		gene_1945	7.5743793026162	-0.493951231549082		gene_1945	5.56606648314742	-1.55208633639267		gene_1945	0	0
gene_1946	74.7811430603725	-0.224609758794164		gene_1946	116.165209793065	0.0276615182012805		gene_1946	103.314086356337	-0.580433327342996		gene_1946	75.0868643314426	-0.0308388682595609		gene_1946	89.7105357902421	0.914276419383527		gene_1946	87.622521014586	-0.449598748020944		gene_1946	60.7924531870957	0.699858140620893
gene_1947	13.4993849846565	0.807845403061903		gene_1947	21.6920452025636	-0.440496762181418		gene_1947	13.0758249460392	-1.675330961857		gene_1947	13.5982700395514	-0.711852126849072		gene_1947	17.7818929304386	0.229366471055049		gene_1947	10.2621200893164	-0.0738789007146047		gene_1947	0.765737721689942	-0.836106001953236
gene_1948	2.09123922087121	2.37364220997319		gene_1948	3.39633952576751	-0.641649045281575		gene_1948	0.638429194395105	0.199253257870391		gene_1948	3.16781497009235	-0.936211660699344		gene_1948	0.71138617197088	-0.134116429759085		gene_1948	5.44792876770804	1.24944281775739		gene_1948	0	0
gene_1949	19.5505234154786	-0.124064712274296		gene_1949	34.8813833702364	-0.183743753962518		gene_1949	13.9745618489	0.675442558367835		gene_1949	18.2887103200472	0.00332745037112639		gene_1949	32.1998946339607	0.116446404760175		gene_1949	23.9734673480742	-0.809312526703898		gene_1949	2.99125662198886	-0.347300470790949
gene_195	6.22733403621646	1.20848383714578		gene_195	21.7773606200021	-0.143826546871928		gene_195	10.6196168184172	-0.183388210568047		gene_195	10.7740809819333	-0.841384384534883		gene_195	11.5609772505726	0.719597747302752		gene_195	10.0175427172559	0.663201568632481		gene_195	0.267931785448488	0.619050068707501
gene_1950	49.9004457717056	0.424203812723763		gene_1950	146.110703152899	-0.601867500683819		gene_1950	67.3687281565492	-0.106894517029067		gene_1950	61.0120947556079	0.841406020015326		gene_1950	69.8125226572051	0.279869959524416		gene_1950	86.2382547542536	-0.241090887046869		gene_1950	19.7624201539221	1.06970409227904
gene_1951	21.24764540114	-2.44708253175944		gene_1951	5.74889090710934	-1.6400213352535		gene_1951	2.1487231165386	2.40529703990438		gene_1951	5.59843121323977	0.677115512164988		gene_1951	3.39484897555291	1.18444755976149		gene_1951	17.3115463851758	1.91048371173579		gene_1951	0	0
gene_1952	8.34583211555811	0.481427092139648		gene_1952	8.08941655370606	1.01803803534576		gene_1952	8.00873600680062	-0.572019282942828		gene_1952	9.7657740526471	-0.409511856499975		gene_1952	13.6461197679353	-0.384804558058151		gene_1952	11.4142288501815	0.408451228639935		gene_1952	0.227333390544102	-0.133909406843142
gene_1953	11.0692293143193	-1.07486952862081		gene_1953	17.7014016573714	-0.243448231996314		gene_1953	16.058005486434	0.289128561416675		gene_1953	14.4035745554051	-1.5209933747184		gene_1953	21.6324978116218	0.0534758979237479		gene_1953	18.3591288490562	0.312680382222121		gene_1953	7.16012538258243	-0.964478865503165
gene_1954	6.16269965103764	0.814135175577453		gene_1954	11.6254350233745	-0.409749902577053		gene_1954	31.9765547852593	0.225812898165205		gene_1954	4.47667207549761	-0.596309965433702		gene_1954	25.8119015956858	0.892865943447851		gene_1954	11.3090976016653	0.774079040996603		gene_1954	0.303695504032807	-0.684720916430889
gene_1955	39.6052636178557	-0.0575261676375725		gene_1955	88.7033126448932	0.0171019976030488		gene_1955	67.652424186549	-0.705852931052322		gene_1955	42.1527174249851	0.572003468534764		gene_1955	91.1562998728056	1.10558606289796		gene_1955	91.5651496501512	0.634923935908337		gene_1955	15.7765313813653	1.35520216454282
gene_1956	0	0		gene_1956	0.639949713343827	1.18897018411842		gene_1956	0	0		gene_1956	0.271051226563732	0.624898617204182		gene_1956	0.306636479404377	0.689990556908658		gene_1956	0.184263372024093	-0.452623628439578		gene_1956	0	0
gene_1957	2.4507397830439	-1.39520955215325		gene_1957	28.1360115250267	-0.595571328956308		gene_1957	1.87972205784133	-0.464606944180618		gene_1957	12.6288921923298	0.82303441435086		gene_1957	35.0106387665059	-1.53648609570392		gene_1957	1.92094893248641	1.70873882409192		gene_1957	0	0
gene_1958	0	0		gene_1958	0.132735373964599	0.339674159123637		gene_1958	0	0		gene_1958	0	0		gene_1958	0	0		gene_1958	0	0		gene_1958	0	0
gene_1959	78.0964750478042	1.51833153831226		gene_1959	57.1213543085751	0.903770590249428		gene_1959	15.463975095073	-0.595121139552028		gene_1959	24.29672267798	-0.695587324834096		gene_1959	28.8649799815778	1.19822693045755		gene_1959	36.9400817213357	0.431782095650901		gene_1959	0.931776331483281	-1.51780613599385
gene_196	26.5333609902394	0.832706371128865		gene_196	38.1696291839221	1.06755425382175		gene_196	48.4333583539698	0.406682974668795		gene_196	25.6596901852955	0.830327486425361		gene_196	28.8404178037	0.562959360617491		gene_196	31.9359473636741	1.33427489427096		gene_196	0.255621547180249	0.595735747080933
gene_1960	13.2426702983541	-0.614885988783958		gene_1960	22.0098427921821	-1.1149400192923		gene_1960	11.7832052612911	-0.228270055467973		gene_1960	14.8944115072682	-0.717604770616221		gene_1960	15.0920829627121	2.02168014882248		gene_1960	21.128978115282	0.137380491943223		gene_1960	0	0
gene_1961	10.9007678967108	-0.388300148327537		gene_1961	23.1094657803643	-0.266104779115358		gene_1961	10.2891166670554	-0.129675023848698		gene_1961	13.776954119006	-0.463584830728998		gene_1961	19.2559215545722	-0.608469341909683		gene_1961	13.3747547935817	0.0244892332720322		gene_1961	0.0426035911967082	0.117970501174246
gene_1962	3.72737869368877	-0.266365021151677		gene_1962	8.8408279366695	-0.465265597583098		gene_1962	4.15643588895808	-0.390077970171751		gene_1962	4.41978920103551	-0.0540837185739901		gene_1962	7.15554480605802	0.993077682024622		gene_1962	5.70632352947941	-0.297920485475762		gene_1962	0	0
gene_1963	95.2299243672757	0.85129109108156		gene_1963	162.107368380936	0.13790042632947		gene_1963	94.629503132849	0.100368858138679		gene_1963	82.8871594625306	0.0445267113251678		gene_1963	119.511248848904	0.993339620273134		gene_1963	76.8455931011308	0.979909024853065		gene_1963	0	0
gene_1964	1.92229722524799	-0.215564114747382		gene_1964	7.34321019501974	-0.367672425294757		gene_1964	3.38937568502401	-0.282805978198024		gene_1964	3.47467102876412	-0.667783113903013		gene_1964	1.7708317006366	-1.31842987405315		gene_1964	2.32075052895011	1.24872266416581		gene_1964	0	0
gene_1965	9.56553084760423	-2.87964032362213		gene_1965	6.95761894599954	-0.891192272677559		gene_1965	2.150829879665	-0.174265643863264		gene_1965	2.49157159320331	0.0462419706383981		gene_1965	1.98826460809378	-0.271550872677491		gene_1965	2.49581013308805	-0.875250718161539		gene_1965	0	0
gene_1966	25.8595288497401	-0.496276265913243		gene_1966	114.594638184713	0.107118395804375		gene_1966	47.8826635162841	0.947568304772099		gene_1966	31.1929273967619	1.00979519073425		gene_1966	37.0127782662129	-1.40011368671508		gene_1966	14.5009920468267	-2.04839454977723		gene_1966	5.47180173508664	-2.18754540710158
gene_1967	16.4930472317103	0.964847176607546		gene_1967	10.5659367590433	3.13609624784034		gene_1967	4.32775972640324	0.51732170812324		gene_1967	9.28792614406727	-3.10815901355769		gene_1967	4.40220005544366	-0.0279006390137246		gene_1967	5.22984769531783	0.790930529285906		gene_1967	2.01090089261981	-0.983623281779036
gene_1968	1.51278861562222	-0.0842419735346486		gene_1968	5.76203272326027	-1.62930997760789		gene_1968	1.52540129535746	-0.420317393866969		gene_1968	0.792577646143553	-0.405827899548211		gene_1968	1.24863119961584	1.41108338030395		gene_1968	0.858812463122815	-1.21359915094725		gene_1968	0	0
gene_1969	9.1529159484578	0.707495995750479		gene_1969	17.9558559353975	0.673722080203471		gene_1969	22.1179304628462	-0.0756582852307817		gene_1969	10.6785468771056	-0.553770316869037		gene_1969	20.7569648720556	-0.468784513762014		gene_1969	15.452078231239	-0.596337210584196		gene_1969	0.21917307511766	0.524410914394698
gene_197	7.42380878631498	-0.619805929694633		gene_197	4.77817038020676	0.0955585922305661		gene_197	2.41873431334474	-1.19367440936543		gene_197	1.71740686408039	-0.756462607853364		gene_197	7.48814005230632	-0.786291116273699		gene_197	6.07445394320879	0.314632343102572		gene_197	0	0
gene_1970	1.57589892262685	-1.50937853051252		gene_1970	17.4613719829907	-2.35100051816694		gene_1970	0.973350072858658	-0.358557490087656		gene_1970	39.7134307076949	-1.73380822245063		gene_1970	24.9627909135436	0.00996544356815698		gene_1970	4.04570218672569	-0.932146578351629		gene_1970	0	0
gene_1971	2.18321792013451	-0.678356505852413		gene_1971	9.0406627254259	0.28053633520635		gene_1971	5.3626444919748	-0.0187000069488965		gene_1971	6.78833831671092	-0.192581807352758		gene_1971	3.77846987546081	1.51451931877796		gene_1971	1.4990206982708	-1.24888907575661		gene_1971	0	0
gene_1972	3.37871685814157	-0.287461030879344		gene_1972	13.3527630058529	0.84233553834922		gene_1972	14.3970935166971	0.573151956927181		gene_1972	5.57247535445027	-0.900146437784864		gene_1972	5.88184508998052	-0.479006962464999		gene_1972	13.3601985400372	-0.077498544219384		gene_1972	0.646252132609537	1.19692441796632
gene_1973	4.17707485376468	-0.9048895432532		gene_1973	8.98956557236086	0.636095432618173		gene_1973	16.7775101676769	0.0723194454574395		gene_1973	5.60514216230205	-1.5790157127529		gene_1973	6.83780062678534	1.50162173467638		gene_1973	11.1555032794468	0.138164587413191		gene_1973	0.46588816574164	-0.949928063045303
gene_1974	0.989589749701295	0.538818670847515		gene_1974	5.53022930227261	1.57323175115621		gene_1974	2.11392795875493	-1.59725279618683		gene_1974	1.4863499546571	-1.19675192149287		gene_1974	3.73965816120136	-0.956331207664572		gene_1974	2.63686052197075	1.6723757203436		gene_1974	0	0
gene_1975	0	0		gene_1975	0.211945590392009	-0.509838894238229		gene_1975	0	0		gene_1975	0	0		gene_1975	0	0		gene_1975	0	0		gene_1975	0	0
gene_1976	12.7230995612079	0.418284656584469		gene_1976	14.7621354462835	0.760447385029783		gene_1976	7.32631726348426	-1.04706671405324		gene_1976	9.92017806702118	-0.276751747313772		gene_1976	14.7048790072503	0.70808157578405		gene_1976	14.368732303189	0.827666428462685		gene_1976	0.960578643964706	-0.260358442307316
gene_1977	13.9250499929242	-0.472036812569923		gene_1977	37.9959164214009	-0.124443623251245		gene_1977	13.1759172184373	-0.647095267787443		gene_1977	14.4026441060113	-0.746186611367428		gene_1977	15.0019900063894	0.0892067765856276		gene_1977	11.5620576884094	-0.071032378254062		gene_1977	1.14406525758337	-0.375138989391846
gene_1978	13.7174494935682	-0.0836520321536153		gene_1978	22.641808754068	-0.398644521209303		gene_1978	18.5863634082382	0.603544478543293		gene_1978	10.6476148510908	-1.57016463852777		gene_1978	14.2268470810486	0.542870769672499		gene_1978	12.0246546323609	0.0580688270972795		gene_1978	1.24378714672707	0.896118566796742
gene_1979	1.83480372295803	-0.31170564333336		gene_1979	5.65462040195293	3.06127354331738		gene_1979	2.82426380060039	0.00911468699862151		gene_1979	1.42388620898831	0.154641217005423		gene_1979	1.23818123258827	0.418395498706854		gene_1979	1.84161826328776	1.50123532159887		gene_1979	0	0
gene_198	6.29811476321565	-1.09906471711619		gene_198	6.42376668320328	-0.464849239230125		gene_198	5.6674692396796	-0.432793066169592		gene_198	6.75931373620922	-0.61116269539584		gene_198	6.92278620423231	0.0499621735275561		gene_198	6.83916076972308	0.326918955878978		gene_198	0	0
gene_1980	32.5936022079318	0.250745663002729		gene_1980	85.7436048903044	-1.05012248479918		gene_1980	44.1134364263066	0.641675611124557		gene_1980	52.6731561157819	-0.376223621670471		gene_1980	53.4443927751426	-0.605927800981874		gene_1980	43.6336846815291	-0.645586232847102		gene_1980	0.547333077854029	-0.0394825036451637
gene_1981	24.2392418485179	-0.41781420379162		gene_1981	35.204185920894	-0.279293657527257		gene_1981	21.2926638749183	0.220913929731898		gene_1981	20.3522152511875	-0.8698059818888		gene_1981	20.1555434070692	0.359857306064948		gene_1981	19.5171593946254	0.580977468333429		gene_1981	7.61769841134872	-0.529586249324803
gene_1982	16.3000089861765	1.29324552434139		gene_1982	17.1923183876699	0.535537224786785		gene_1982	7.8000670581652	-0.437517935528058		gene_1982	9.73768135111188	-2.26371246904567		gene_1982	11.2718133307218	-0.638530874003219		gene_1982	14.0895556980569	-0.573228961655283		gene_1982	0	0
gene_1983	22.0431485911403	0.74730082644588		gene_1983	20.6707640508785	0.353534909151747		gene_1983	9.39204995918761	0.97443276902512		gene_1983	11.9639534903616	-0.382020186704475		gene_1983	15.306001043337	1.15722187252909		gene_1983	12.0755055078201	0.146544117918054		gene_1983	1.62337927646049	-0.264902541752675
gene_1984	4.40498689187478	2.36353973731325		gene_1984	8.35898336175742	-0.13460254629485		gene_1984	2.97017665899348	0.178282731143653		gene_1984	3.48813715029187	-0.780067414489482		gene_1984	5.65318407949833	1.61250002207065		gene_1984	9.47201891406305	0.842383289765343		gene_1984	0	0
gene_1986	20.5763449540108	0.123033079098892		gene_1986	30.7756799994673	-0.42262519632671		gene_1986	23.8128003555164	-0.639213495549288		gene_1986	14.2120869191674	-1.66794509548432		gene_1986	28.8701136326029	-0.999285269540028		gene_1986	16.4723681801136	-0.364766281620026		gene_1986	0	0
gene_1987	10.8835172200618	-0.12909448646768		gene_1987	14.0490135195597	-0.538922252328425		gene_1987	16.4358863723796	-0.454075607444737		gene_1987	8.60211123164414	-0.567024464470575		gene_1987	9.60338201427724	0.381159300197549		gene_1987	10.0091937939882	1.08122910529166		gene_1987	0.81845243581402	-0.0544388789460811
gene_1988	10.9069802608442	0.697580021877626		gene_1988	24.2850514154708	-0.316292321795861		gene_1988	22.6238119911533	-0.555305182308223		gene_1988	19.1629492206939	-0.239081153758669		gene_1988	16.8303807436081	0.7602468218558		gene_1988	25.8196138564051	-0.711922068124368		gene_1988	0.22165944657513	0.52939009036152
gene_1989	31.7993948628117	0.0188616258864126		gene_1989	58.8260356718744	0.00225416296699206		gene_1989	28.6506347376191	-0.0839843439960796		gene_1989	22.921223267014	-1.29514832850621		gene_1989	30.0528012028486	0.268999766851598		gene_1989	42.3496653684096	0.439767159846411		gene_1989	1.96969490479437	0.539048614268141
gene_199	83.6812267780474	0.804571795080946		gene_199	133.584581068024	-0.649190367028908		gene_199	63.7344353128683	-0.846146949869911		gene_199	101.228697015664	-0.676871944471256		gene_199	117.437089200312	0.237450506041179		gene_199	82.03927636948	0.0364112961347502		gene_199	0.267931785448488	0.619050068707501
gene_1990	0.215340817588093	0.516702669652042		gene_1990	0.720824371338062	0.142618882440043		gene_1990	1.98236760250915	-1.80676346873021		gene_1990	0.845045882864794	-0.391651003237171		gene_1990	1.48752110535177	0.400008708404947		gene_1990	6.79717714199621	1.95094041978281		gene_1990	0.0852071823934164	0.227019381253042
gene_1991	21.9805655856257	1.20787964590726		gene_1991	12.2492064473814	1.46810927722625		gene_1991	32.969367473892	0.49632319380422		gene_1991	7.3511746477844	-0.646582831945277		gene_1991	7.50551100160319	1.56883130572415		gene_1991	4.01214447307073	1.10076944091797		gene_1991	3.76880515772562	0.518917621271012
gene_1992	5.9630366594061	-1.03966883924126		gene_1992	8.48857128498658	-0.0303596842918439		gene_1992	6.74523970238615	-0.0295042734130905		gene_1992	6.38732296378519	-0.0776546397973867		gene_1992	8.62306227238148	1.02950176894856		gene_1992	3.1455818582756	1.45088272816689		gene_1992	0	0
gene_1993	23.0127790759509	0.0651049104869466		gene_1993	29.2111524540636	-0.164244566984403		gene_1993	16.5679340770069	-0.683006880324005		gene_1993	13.8101484912358	-0.956175352213418		gene_1993	16.8038943878912	0.559791952942511		gene_1993	32.4115965993867	0.0499854433000491		gene_1993	0	0
gene_1994	6.63447295547799	0.422286646908061		gene_1994	21.6991854681206	-0.398294406429965		gene_1994	8.69387822053087	2.03059583987492		gene_1994	5.31904416737554	1.99034415798425		gene_1994	6.78803770396552	-0.408345126338282		gene_1994	0.184263372024093	-0.452623628439578		gene_1994	0	0
gene_1995	0.457264281809967	-0.936989184494902		gene_1995	0.989697152127011	-0.0770543037495104		gene_1995	0.618444539997503	-0.527311790970379		gene_1995	7.23771086899754	-2.44669735268051		gene_1995	0.884878305626412	1.04782122346064		gene_1995	0.880824215061009	0.618785349715279		gene_1995	0	0
gene_1996	23.0395121825066	-1.39442030003306		gene_1996	45.0602819798659	-0.766870466435101		gene_1996	22.7978164296989	-1.07803927795502		gene_1996	19.8318873930045	-0.105941963050951		gene_1996	39.3173815561663	0.09945961083865		gene_1996	20.9085882118535	0.0982831294179999		gene_1996	2.80272872318201	-0.817395066235508
gene_1997	9.98922123954723	0.513204433114131		gene_1997	19.3522273463611	-0.807154770086694		gene_1997	21.3038596882	0.306564490727345		gene_1997	12.289586379883	1.39147044080228		gene_1997	9.19581366286105	0.590185113465111		gene_1997	10.9437128083664	-0.653103866573463		gene_1997	0	0
gene_1998	5.63582309714769	0.371984367940635		gene_1998	5.03355654767559	-0.162271807680552		gene_1998	5.74425713312965	0.958860784976293		gene_1998	4.75386767126019	-0.938746857898986		gene_1998	4.60498204962653	1.248434644058		gene_1998	5.88465797514349	1.05684109034477		gene_1998	0	0
gene_1999	29.1439336862909	-0.254728341850855		gene_1999	53.2968078865952	0.329094789353858		gene_1999	53.3223209812541	-0.485930571608205		gene_1999	20.7750342733943	-0.827264305947375		gene_1999	36.9540832156331	-0.171009820491419		gene_1999	46.5969733456173	0.0774743631971724		gene_1999	2.03349865771122	0.474425555229393
gene_2.1	16.9361733331048	-0.0220120434574894		gene_2.1	12.8739488296349	-0.0337595539799228		gene_2.1	6.52513824539098	-0.44532408163331		gene_2.1	4.60379103193432	-0.784509088872961		gene_2.1	11.8057053876028	0.0632649533040123		gene_2.1	13.2817698349016	1.53005886695062		gene_2.1	0	0
gene_20	15.5530535941195	0.261376764910255		gene_20	27.3118342574181	-0.957369542660649		gene_20	13.2414154528716	-0.434657058461609		gene_20	10.0486101424914	-1.36466796483427		gene_20	16.766834393829	0.372576595244555		gene_20	18.8431026260848	-0.58679011779951		gene_20	1.07390253963397	-1.65434620797373
gene_200	12.6120514153921	-0.667301253374099		gene_200	15.7755297524087	0.588921053389212		gene_200	9.61878300766089	-0.428115140160144		gene_200	18.2860795323187	0.440974484970914		gene_200	21.773877532007	-0.463054565227902		gene_200	12.8436209680485	-0.196783738766524		gene_200	2.89785222582438	-0.611050718108551
gene_2000	3.54445615313363	0.375745419933953		gene_2000	9.40146915917579	-0.173173870649957		gene_2000	6.37576562661821	0.260004109999544		gene_2000	4.21629690289708	-0.477599739503299		gene_2000	2.84468664620328	1.26505191373121		gene_2000	11.0385221973312	-0.146617078131627		gene_2000	0	0
gene_2001	23.0639028245028	0.51906356628261		gene_2001	27.2908966687646	0.673827298150564		gene_2001	27.532749523286	-0.0540116740097997		gene_2001	17.6018172821256	-0.767891003165903		gene_2001	21.7449001334549	0.598041274154091		gene_2001	24.2457349665394	1.50599625129829		gene_2001	1.24875988964201	0.901025581100484
gene_2002	5.37867711463935	-0.269148780567166		gene_2002	29.6023348830267	-0.2274501595136		gene_2002	9.05009863023057	0.769625819638892		gene_2002	12.5833973844672	0.133587968546913		gene_2002	7.63396731950545	0.235438384283497		gene_2002	18.5613096280831	-0.257631786456181		gene_2002	0.303695504032807	-0.684720916430889
gene_2003	5.98013416417108	-0.59654774987607		gene_2003	7.47506555515239	0.698231887062103		gene_2003	7.23673264818871	-0.854332542421891		gene_2003	3.42006616920068	0.466287686025862		gene_2003	6.84411549846159	0.223157486312388		gene_2003	4.44708072350184	0.757968752613486		gene_2003	0.46588816574164	-0.949928063045303
gene_2004	24.522247723055	-0.397123627013432		gene_2004	27.279281120043	-0.289810030536532		gene_2004	20.2086827466563	0.204087077058086		gene_2004	33.5804261303635	0.535553983014141		gene_2004	42.0549008590609	0.40192954198691		gene_2004	52.7166513562198	0.744635928696514		gene_2004	1.65577241586264	-1.32374981016932
gene_2004.1	1.38108563046723	-1.91156552447967		gene_2004.1	3.23429599702158	0.507696601938423		gene_2004.1	11.7709764283254	-0.83705635421958		gene_2004.1	0.372643691924348	-0.15692007044539		gene_2004.1	0.461855156482222	0.943891563392996		gene_2004.1	0	0		gene_2004.1	0	0
gene_2005	3.14725216761419	1.7180702786785		gene_2005	8.54889497704628	0.580999657835488		gene_2005	3.39273285523744	1.24814785552051		gene_2005	8.9235954393916	-1.63646403355022		gene_2005	9.11066629143165	2.0351046089279		gene_2005	10.5516014121016	1.83891688969305		gene_2005	0	0
gene_2006	2.50544233203925	0.665161145229145		gene_2006	12.9805119513179	-1.20760356207628		gene_2006	4.57779337456734	-1.4068081452563		gene_2006	4.26496701426223	-0.982622367419876		gene_2006	7.1650172653977	-0.0516430552054249		gene_2006	6.76760220359648	-1.52410538844853		gene_2006	0	0
gene_2007	39.8626786908336	-0.0470739932117085		gene_2007	44.9619048185447	-0.460427263435973		gene_2007	26.711025149696	-0.0607841088748557		gene_2007	21.9160144440264	-1.54530027980115		gene_2007	44.1988486218007	-0.577704881432334		gene_2007	34.2459530537859	0.299133922901602		gene_2007	2.5655871532042	-0.904501409814721
gene_2008	28.2204105391674	2.12800876116541		gene_2008	43.3658245483839	0.32102746767421		gene_2008	24.4931471935464	1.16855141358372		gene_2008	39.7967436720536	1.16136041408237		gene_2008	81.3353939307815	1.36826339403896		gene_2008	71.4709123833808	1.1621170943788		gene_2008	1.49541474889844	0.712249210498753
gene_2009	4.06194697794337	-0.0245541027368122		gene_2009	9.49516626008173	0.0259209978029577		gene_2009	18.3904562391131	-1.1307490339479		gene_2009	3.90754703220509	0.148487469852841		gene_2009	10.3536268517232	0.113647957748077		gene_2009	3.95471847085552	-0.612417057375262		gene_2009	0	0
gene_2010	16.551864660507	-0.409044200034365		gene_2010	32.2264326939164	-0.422687987777495		gene_2010	16.5950857535154	0.874788914304884		gene_2010	21.7050711447976	0.279715820129268		gene_2010	19.1472903108241	0.985801933183171		gene_2010	25.67283393747	0.730681933534959		gene_2010	0.865498926703333	-0.546689572923322
gene_2011	0.32301122638214	0.718984015146387		gene_2011	0.638039972682039	-0.563173106857921		gene_2011	0.269736832974549	0.457733828694127		gene_2011	0.95953602306952	1.09773835231106		gene_2011	0.153318239702189	0.385857823376971		gene_2011	1.22462220767808	1.07778604931032		gene_2011	0	0
gene_2012	44.0630876872944	0.374127870932484		gene_2012	27.9682319513484	-0.225695205792586		gene_2012	20.3350667026785	-0.390604632439243		gene_2012	6.24042070954379	-0.800344041093007		gene_2012	12.8396794847259	-1.19338968267654		gene_2012	5.36764763873866	1.26997669659469		gene_2012	0	0
gene_2013	3.3029514659951	0.497092869611861		gene_2013	2.67923079879411	0.591000319043982		gene_2013	4.13752529149014	-0.673669149035144		gene_2013	3.32210625385532	-0.423735285091282		gene_2013	4.62039834362262	0.0426435811516814		gene_2013	5.2071560896836	0.154606210992209		gene_2013	0.526161323105313	1.03725755526124
gene_2014	8.91952438852111	0.0825217280023775		gene_2014	15.8782428890116	-0.865625280032344		gene_2014	9.11500923374314	0.367440909107483		gene_2014	6.96766675710951	0.419355084785092		gene_2014	10.6287929439064	1.75758094296423		gene_2014	4.2079829148794	3.23510908489133		gene_2014	0.170414364786833	0.423124966716581
gene_2015	2.02495753134211	-1.93229659867136		gene_2015	2.40175624185322	-0.869276636052542		gene_2015	1.77184797882161	0.486935005589433		gene_2015	4.04442162770111	-0.685452039380695		gene_2015	5.0712852424088	1.06084518791813		gene_2015	5.57670934465992	-2.78155400155906		gene_2015	0	0
gene_2016	13.0530623053343	-0.00112812290270631		gene_2016	32.8910983120355	1.29168727224927		gene_2016	15.0910624095545	0.626621522888077		gene_2016	21.6743872386135	-0.517414827751392		gene_2016	20.4389263339889	-0.0867097879925115		gene_2016	19.2625291264125	1.74417774479576		gene_2016	0.526039704086206	1.03708655919056
gene_2017	0.720119396690572	0.164242038906831		gene_2017	2.23223329600899	-0.5390701635859		gene_2017	0.139961271753583	-0.356056505944594		gene_2017	0.782869800783274	-1.35937475788211		gene_2017	0.464108058353201	0.467440140893579		gene_2017	0.30696823390021	0.690583788409196		gene_2017	0	0
gene_2018	22.1406209789642	-0.324088017195264		gene_2018	14.7510421782133	-0.334152614974925		gene_2018	20.3468956788442	-0.736559925237103		gene_2018	8.25867018320702	0.711905575757684		gene_2018	11.151535973925	0.428193154822025		gene_2018	18.7416449034385	1.12883153455498		gene_2018	0	0
gene_2019	26.3765768211843	-0.068303828757386		gene_2019	27.1873726274074	-0.569079211071676		gene_2019	11.0632325718119	-0.554162372421421		gene_2019	12.1323963711771	-0.960869987786499		gene_2019	17.3007030963212	1.10887091849627		gene_2019	14.8710862396024	0.709191978008279		gene_2019	0.175387107701771	0.433786545470403
gene_2019.1	45.7806380398881	0.0142501557369282		gene_2019.1	84.9274567408778	0.249469473966087		gene_2019.1	48.9916475669841	-0.0481481976410343		gene_2019.1	55.1361948657004	0.35770530067294		gene_2019.1	69.0266175414423	-0.038674040724757		gene_2019.1	50.5089000960972	0.574482328655281		gene_2019.1	17.257240347805	0.603011075528889
gene_202	0.300145007969441	0.678333384263505		gene_202	4.32848989087295	-0.0935024552897739		gene_202	0.796892112432976	-0.0688611632010743		gene_202	5.25187241776837	-1.04816546344262		gene_202	3.92642920580895	-0.156799650802868		gene_202	6.5145663079055	0.327162350211807		gene_202	0.566776165585464	-0.0748134459080697
gene_2020	22.9079524120593	-0.243670757146497		gene_2020	25.3169843437309	-0.0565402217847811		gene_2020	18.3208340382395	-0.137084570436517		gene_2020	19.9299748239357	-0.119209328294819		gene_2020	20.1695672021503	0.956423454662799		gene_2020	27.2944759665761	0.388665498096287		gene_2020	0.284252416301372	-0.649389974167982
gene_2021	0.155578113325257	-0.390839595541177		gene_2021	3.04150745180872	-2.8243635779156		gene_2021	0.17035223661796	-0.27092840127961		gene_2021	0.922618619504102	-1.17424111226038		gene_2021	1.25653872044232	1.06729872978311		gene_2021	0.779487718618252	-0.932954324780796		gene_2021	0	0
gene_2023	9.6333878806464	0.61243071347079		gene_2023	20.1308104675962	-0.766838606058477		gene_2023	12.911067231134	-0.981429376907054		gene_2023	15.2337637313013	-1.07629866807688		gene_2023	17.0051752353352	-0.0174098878924785		gene_2023	17.3846960553583	-0.275541227576807		gene_2023	0.430768601087938	0.296514380640604
gene_2024	0.155578113325257	-0.390839595541177		gene_2024	9.87426230579654	0.385926867936713		gene_2024	5.57734018580407	0.485387714329039		gene_2024	10.2989449706082	0.829457576294655		gene_2024	9.57455283450132	0.65552766679083		gene_2024	7.604347932021	1.34187552410642		gene_2024	0	0
gene_2025	20.8287151838057	0.352948234293758		gene_2025	50.4691424112828	0.069015119225252		gene_2025	22.5038229608852	0.86157626831563		gene_2025	31.1993324210837	-0.167323835885978		gene_2025	31.1672784688822	0.480263449308762		gene_2025	55.050982421195	0.778433941971606		gene_2025	0.260594290095187	0.605199013575912
gene_2026	12.4212580756474	-0.134223129106389		gene_2026	26.1709662873489	0.190653429099548		gene_2026	20.4279127318898	-1.31258960004265		gene_2026	24.9277802073748	-1.28380264076113		gene_2026	25.4700044955139	0.278748365340327		gene_2026	34.98747291785	0.167064150017753		gene_2026	0	0
gene_2027	9.11439109632811	-0.490430097104388		gene_2027	9.87966148396161	0.270574180806861		gene_2027	17.9048961992285	1.62740436700944		gene_2027	5.43552007248071	-0.62619701972682		gene_2027	7.95607775882454	0.2370807251314		gene_2027	3.08255150447309	1.04990130602801		gene_2027	0	0
gene_2028	20.9435045694998	-0.424119349935057		gene_2028	30.6754776332693	-0.370750275888175		gene_2028	17.8036863955939	-0.962950620563727		gene_2028	32.1044268104434	-0.0876527917708029		gene_2028	31.6393554417695	-0.448852452786401		gene_2028	32.2897963886866	-0.321961217777089		gene_2028	10.1860956655356	-0.123579048036957
gene_2029	20.2461967166671	0.449171271780342		gene_2029	37.2998508447271	-0.160123014433391		gene_2029	21.1795399009147	-0.513174644726391		gene_2029	15.3272318826455	-1.68021350844787		gene_2029	23.1282382835554	0.928526326700144		gene_2029	25.0414247515384	0.0143890558763301		gene_2029	1.17416717365108	-0.886898970104984
gene_203	4.34839340297056	0.974974387080436		gene_203	9.95442581764359	-0.190048639216532		gene_203	4.1461831832389	-0.527812440502321		gene_203	7.83475364456734	0.352745707968536		gene_203	5.20473284683666	1.1632308796738		gene_203	9.27118578387558	0.612781757738565		gene_203	0	0
gene_2030	1.95926076894066	-0.176308952745278		gene_2030	2.890267792277	0.321089734124851		gene_2030	0.977159658861866	0.890691977518951		gene_2030	0.149471054592895	-0.377337134672118		gene_2030	1.17485209096746	0.514817502366462		gene_2030	0.223359675333751	0.532785080356052		gene_2030	0	0
gene_2031	1.5987857975193	-1.0063558089862		gene_2031	2.55752221436996	0.297831474400392		gene_2031	1.16239367699572	0.178833214254586		gene_2031	2.16336407458044	-0.666281321547773		gene_2031	3.90641693227344	1.64788898719569		gene_2031	4.56807981645478	-0.486363999320762		gene_2031	0	0
gene_2032	1.75683748897461	-0.403869859369175		gene_2032	4.73849430750457	-1.3980948287922		gene_2032	1.02253635368899	-0.00856824004530451		gene_2032	2.88651219268715	-0.090580635139481		gene_2032	6.08649207734749	-0.379799977164663		gene_2032	11.7385884269595	1.54891317136274		gene_2032	0	0
gene_2033	5.39053384706803	-1.32040904885115		gene_2033	14.5048717202602	-0.374737892118037		gene_2033	8.05958180393981	0.601018056231804		gene_2033	6.95992251525808	0.0902983168672021		gene_2033	13.1306904726848	0.492843913629572		gene_2033	13.4665569965323	0.417141212915383		gene_2033	0	0
gene_2034	2.33686850214727	-0.772775381697223		gene_2034	13.1703138588011	0.606058976264155		gene_2034	8.95216537879815	0.378127799391838		gene_2034	5.42696471375869	-0.355708488461711		gene_2034	8.04603639142497	0.575555247324849		gene_2034	7.99353859577871	0.351395523129609		gene_2034	0	0
gene_2035	2.17272052005936	1.38287700502118		gene_2035	6.87091338519484	-1.08378760845324		gene_2035	6.85637006301195	-1.14882639369747		gene_2035	3.71168562910822	0.294882366034134		gene_2035	6.16711450537199	0.667800411260917		gene_2035	5.78934758788487	1.92682801470254		gene_2035	0.405206869703343	0.248978682426635
gene_2036	5.37142712961548	-0.184681229150241		gene_2036	4.34456847921242	-0.202898215727092		gene_2036	3.84334380040853	-0.565538283272558		gene_2036	4.44494633219751	-0.19917334474544		gene_2036	9.55487722334384	1.47689154062603		gene_2036	2.83451680097159	-0.88815599836121		gene_2036	0	0
gene_2037	40.2301219958919	0.591381643557514		gene_2037	54.3439449771628	0.585941791749047		gene_2037	25.7714485953266	-0.899562592924467		gene_2037	27.771774889431	-0.788341807508321		gene_2037	36.2944405813871	0.389960233173535		gene_2037	21.0965970699071	0.612091906924697		gene_2037	0.303695504032807	-0.684720916430889
gene_2038	31.7867096708847	0.113543710713688		gene_2038	43.4847416545965	0.858351226677313		gene_2038	22.0408281774044	0.196351795662583		gene_2038	30.8338185348612	0.730813078155409		gene_2038	29.7171518922544	0.483678887245456		gene_2038	27.759065080761	1.33227255146569		gene_2038	0	0
gene_2039	5.46484387482354	1.12050610088555		gene_2039	9.81111173191105	0.139212140363246		gene_2039	4.51443328426807	-0.769977594311663		gene_2039	5.06629552119629	-0.478364716233805		gene_2039	12.9344450227926	-1.20543939546978		gene_2039	6.48776315106496	-1.86149128867718		gene_2039	0	0
gene_204	17.8320454017749	-0.0305339211522822		gene_204	19.1175819820063	0.0111812402489762		gene_204	20.1889301479519	-0.869659077756613		gene_204	13.0536144858181	-0.105746285235189		gene_204	17.5692304480784	0.0675751465608752		gene_204	13.949761491696	0.293030897665424		gene_204	1.46355136719002	-0.0885916712343932
gene_2040	7.93060808000022	0.170458658036976		gene_2040	20.3285060737018	0.359181904630744		gene_2040	12.0671263609674	-1.01904740868464		gene_2040	10.6063813929862	0.409526573940894		gene_2040	11.9484267273666	0.583175488149898		gene_2040	9.76048711318798	-0.266260090568791		gene_2040	0.389587439904493	0.831208323889637
gene_2041	0	0		gene_2041	0	0		gene_2041	0.0607819297287534	0.165511766745874		gene_2041	0	0		gene_2041	0	0		gene_2041	0	0		gene_2041	0	0
gene_2042	4.66751413558314	-1.34949523913685		gene_2042	3.9490781788147	1.34395058169317		gene_2042	4.54404011493852	-0.848371939087951		gene_2042	4.1374314138646	-0.104010461565628		gene_2042	4.65047086005007	0.829114037335664		gene_2042	3.14344254864775	-0.810200234454977		gene_2042	0.172900736244302	0.428465604762099
gene_2043	8.80095657085537	0.46872519396028		gene_2043	52.7673944205519	-1.11546385312574		gene_2043	14.9467503706261	-0.893006560293614		gene_2043	18.0556079592923	-1.38316324239157		gene_2043	19.9012529304099	-0.0398631399711196		gene_2043	28.9066060785973	-0.169669197901014		gene_2043	0.369459598694788	-0.42237059291494
gene_2044	27.6798245399023	0.431520798056577		gene_2044	55.6841258234905	-0.0331589553547041		gene_2044	28.2567853543115	-0.649552475521682		gene_2044	24.4567219669372	-0.515663116980243		gene_2044	23.3411680522591	0.524903341275652		gene_2044	38.3803326767608	-0.127038247991851		gene_2044	0	0
gene_2045	8.30302594894803	-1.39035931105459		gene_2045	7.85364601563288	-1.31540428392366		gene_2045	6.34045043931339	-1.05547930083515		gene_2045	10.5457899413441	2.22074536414667		gene_2045	7.17200522570535	-0.242192783288172		gene_2045	3.21689652032307	-1.28876261394981		gene_2045	0	0
gene_2046	10.6316873323628	-2.06729645486939		gene_2046	9.54139898109419	1.5902303749736		gene_2046	10.8399249300987	-1.32832645820632		gene_2046	3.41800541238162	-0.33396255043516		gene_2046	6.88655609103928	0.49898352393567		gene_2046	3.29904137964987	0.324102095643745		gene_2046	0	0
gene_2047	1.25139278431103	-0.342705484622724		gene_2047	5.47252157759415	-0.526801962543304		gene_2047	4.82986806989378	-0.652430973907338		gene_2047	2.86640068773355	-1.43839531795843		gene_2047	2.19575197034806	1.11393239806555		gene_2047	5.52798858881803	-0.399511027565116		gene_2047	0	0
gene_2048	7.55237362386324	1.34472398314095		gene_2048	7.13239608442164	-1.53616367256552		gene_2048	4.54265557203556	-0.503526135240373		gene_2048	4.34855971877961	-1.3020630833165		gene_2048	7.27633886648735	1.64262350231911		gene_2048	3.64846193745151	-1.13115141597905		gene_2048	0	0
gene_2049	5.51350703369788	-0.290153859226126		gene_2049	17.6813168222681	1.69940428127648		gene_2049	13.7928540466954	-1.05446158792565		gene_2049	13.5224431871748	-0.353270838099435		gene_2049	22.1402580642281	1.20094585246561		gene_2049	19.2521953113353	0.66914019622634		gene_2049	1.36256572067512	-0.940414449099083
gene_205	42.7645493332499	-0.0607655372583833		gene_205	89.1727103449917	0.156327079107313		gene_205	43.232012247327	-0.714853857092646		gene_205	37.8674665144389	-0.449414398197449		gene_205	53.1776549706179	0.171572817091125		gene_205	36.5626676261067	0.421057632639604		gene_205	3.31031875724292	-0.419316301184953
gene_2050	6.05806773713984	0.370500322899103		gene_2050	10.0118747509529	0.940679625371888		gene_2050	9.4919602996737	-1.00513366701261		gene_2050	7.83809586114146	-0.00483971585676916		gene_2050	8.16662753432418	0.631405107412749		gene_2050	8.80386127218264	0.272060475309892		gene_2050	0	0
gene_2051	3.50291114728199	-1.90584507826983		gene_2051	1.77250097670237	0.527002831433977		gene_2051	3.26407800217204	-0.722568131668692		gene_2051	2.60223863248019	-1.20981560593158		gene_2051	3.15053919882326	0.332302318906465		gene_2051	4.21809839980465	0.269587266474847		gene_2051	0	0
gene_2052	4.14753766252233	-0.404313899960421		gene_2052	6.33026939470897	1.04325629434155		gene_2052	10.2654090137672	-1.33166566247691		gene_2052	3.26323080231045	-1.22583401597834		gene_2052	4.19970615815122	0.980583624183045		gene_2052	4.32323707495706	-0.856129335776499		gene_2052	0.533515266034379	-0.686504186397665
gene_2053	7.87450269282432	-0.278151979121818		gene_2053	1.82497426963694	-0.722565694003253		gene_2053	6.23756490389345	0.720696496320525		gene_2053	1.5653262847367	-1.14693230416318		gene_2053	1.52309531599386	0.435828511492287		gene_2053	0.597477001907949	-0.479477514349892		gene_2053	0	0
gene_2054	3.73272577951898	0.236148302389459		gene_2054	5.60366258026574	0.961105486249563		gene_2054	5.73306984283422	0.0327168459720309		gene_2054	7.56792096621175	0.417532661515467		gene_2054	2.97068012175653	0.507656751165638		gene_2054	2.69375027152905	0.0408804957483696		gene_2054	0	0
gene_2055	21.7454542367034	-0.952325750611956		gene_2055	55.5500661926596	-0.51909391677289		gene_2055	37.1212944572203	-0.220216451313322		gene_2055	37.5834742454128	-0.48792020385757		gene_2055	37.5460931081916	0.46103575119959		gene_2055	55.5759865873358	1.06484820031111		gene_2055	10.6370929583856	-0.000242196359639222
gene_2056	27.8779152666548	0.552141393193276		gene_2056	46.5223716873541	0.413136105026296		gene_2056	25.0934740136496	0.468605208536841		gene_2056	29.9833529729432	0.626729090533996		gene_2056	37.2030357907509	-0.118797734513032		gene_2056	33.8913995768195	1.3774152278048		gene_2056	2.51200412954357	0.4531603437892
gene_2057	14.0921854975118	0.957132250541065		gene_2057	34.4265138926705	-0.254072166049669		gene_2057	13.3724692394691	-0.736938274317037		gene_2057	16.0830332660967	-0.508466160075771		gene_2057	15.4948573178724	1.14807826173647		gene_2057	23.6529855962426	-0.69153113757477		gene_2057	0.284252416301372	-0.649389974167982
gene_2058	62.446543128967	0.0741665210813282		gene_2058	96.6077352549892	0.0351704734400738		gene_2058	60.062357201689	0.551268314681873		gene_2058	61.8886133604851	-0.297071499230615		gene_2058	93.0193459094083	0.423012832842759		gene_2058	71.6539257409539	0.681357471383765		gene_2058	8.36978897588833	-1.56724010413306
gene_2059	0.277278789556742	0.636504053515946		gene_2059	12.9359410838374	-0.320863361108391		gene_2059	2.08615431462599	-2.1709843728939		gene_2059	18.1625576000514	-2.24844296950448		gene_2059	16.7136049495125	2.03948666260742		gene_2059	4.24474486964047	-1.73446814162142		gene_2059	0	0
gene_206	6.79125497741049	0.660270620188032		gene_206	12.6790367059693	-0.797685409894263		gene_206	30.6685052050065	0.23827202984257		gene_206	5.67109748538008	-0.792206133636246		gene_206	6.13679775125376	0.269075778796083		gene_206	3.57286260604517	0.494536979796293		gene_206	0	0
gene_2060	5.57241324845864	-0.780492925666162		gene_2060	12.0869484188462	-1.36942242395831		gene_2060	4.18845470913951	0.623195286116005		gene_2060	3.94853373439857	-3.15332989277701		gene_2060	6.27983437277221	-2.17979696902715		gene_2060	1.82385573171981	0.0744904611960521		gene_2060	0	0
gene_2061	13.0035484048669	0.154221300449058		gene_2061	31.2036968378091	-1.07318224876928		gene_2061	10.4407050138457	0.3882286114646		gene_2061	9.54608272612612	-1.74092407655724		gene_2061	16.2928422119	0.0148810348594429		gene_2061	6.98530783867375	1.05509525669182		gene_2061	0	0
gene_2062	4.47373325941568	-0.227854986577502		gene_2062	4.6155779490082	0.244837411093792		gene_2062	1.03213129581594	-0.425473738256162		gene_2062	1.46578243900696	-1.97510366169174		gene_2062	0.330865180468204	0.221342254927567		gene_2062	0.622752989745361	-0.314238984612898		gene_2062	0	0
gene_2063	6.55508933921292	-0.450875206082316		gene_2063	12.8030706547929	1.20450143047241		gene_2063	5.05878963245026	-0.636628781018672		gene_2063	7.61304097564985	-0.935529664870583		gene_2063	8.40213416426948	0.188281498811626		gene_2063	6.41967660556905	-0.134449054485023		gene_2063	0	0
gene_2064	6.94731450861014	0.812895656342056		gene_2064	17.4131305575912	0.715000900093748		gene_2064	25.4748890207076	1.70315414834769		gene_2064	9.94647305567064	-0.604130949709389		gene_2064	13.5860366280512	1.91949272983187		gene_2064	13.1198843623016	-0.0449256675639732		gene_2064	0	0
gene_2065	5.16024141676693	-1.06394881224367		gene_2065	9.30836806751816	0.78579531689841		gene_2065	11.9868658803954	0.533709360654052		gene_2065	10.0898217154954	1.28043205732337		gene_2065	4.01372631440117	0.226216706411544		gene_2065	7.46210908869994	-1.00588387063124		gene_2065	0.127810773590125	0.328401691712948
gene_2066	13.7883129241431	0.183810788670843		gene_2066	18.338453091209	0.263357633031673		gene_2066	13.0078456849372	-0.613388701455812		gene_2066	14.1594300448165	-0.386554831686096		gene_2066	21.1433708578512	0.680520850509104		gene_2066	19.5181712819408	0.594739033500574		gene_2066	0	0
gene_2067	6.6558994052174	1.19353453841082		gene_2067	9.47820935577703	0.284437717866334		gene_2067	3.204649843024	0.539044957146937		gene_2067	3.46745880480308	0.379697159775086		gene_2067	3.44013101727164	1.45464602910263		gene_2067	9.93414993606505	0.354005100060333		gene_2067	0	0
gene_2068	3.65024225013976	2.24271118166898		gene_2068	8.07801081896877	2.31182989127912		gene_2068	3.61124066700472	1.49371116891766		gene_2068	2.4375234981885	-1.26425006001641		gene_2068	3.81022131877376	1.62712501611125		gene_2068	16.8872312560374	1.68481700375459		gene_2068	0.46588816574164	-0.949928063045303
gene_2069	13.325512420017	0.347509527643064		gene_2069	12.716077461897	-0.379308783046333		gene_2069	8.39930420454738	0.937764000931994		gene_2069	21.1659219967594	1.03330213519185		gene_2069	19.301788082044	1.0923935962048		gene_2069	23.1789732534892	1.4567869588155		gene_2069	3.24320208481406	0.791431784406693
gene_207	1.35627838405035	1.89241308609689		gene_207	1.75248381328663	0.300655519066814		gene_207	1.52593626494721	1.35498683662583		gene_207	0.508606927955248	-0.458165755276479		gene_207	1.45395681489083	0.094241879642452		gene_207	1.60430832983263	0.48878192442543		gene_207	0	0
gene_2070	10.0221007113599	0.0228345220064171		gene_2070	13.1558193423976	-0.385532351294382		gene_2070	4.91195531479911	-0.379491622438453		gene_2070	13.0787523187575	0.4217530323386		gene_2070	17.878417489799	0.845825145344711		gene_2070	3.87548207928964	0.683673901462531		gene_2070	0.0876935538508856	0.233135979246061
gene_2071	2.6538963719751	1.83097082139692		gene_2071	2.56585519859471	2.00310074686035		gene_2071	2.08585875204647	-0.277554182157029		gene_2071	2.14104538935678	1.15775689223318		gene_2071	2.22139028153753	0.369844018139786		gene_2071	2.37783116178678	0.791227093858528		gene_2071	0	0
gene_2072	38.2093615081536	-0.24155529508458		gene_2072	49.0515198668706	-0.231560679338214		gene_2072	29.2332581951404	-0.232811203553823		gene_2072	29.6729073389995	-0.424052746175231		gene_2072	53.1482906277233	-0.381601280568906		gene_2072	27.6200286263975	0.0202098798155409		gene_2072	4.91827500166127	-0.888417281570617
gene_2073	1.86701290232223	0.353464129409595		gene_2073	1.15425889752278	-0.483778623064252		gene_2073	2.00607094681161	1.69343083845045		gene_2073	1.65564579736413	1.28323672554776		gene_2073	1.54481771199264	0.728171848384946		gene_2073	0.241772254463641	-0.569048210839352		gene_2073	0.303695504032807	-0.684720916430889
gene_2074	5.37084901247517	0.618342953536189		gene_2074	9.8010612040255	0.244305583075314		gene_2074	8.25460706757223	0.0727060736660983		gene_2074	7.73453213426991	-0.22777927181469		gene_2074	10.27912834219	0.953663248924911		gene_2074	15.0632216211893	-0.645476901022901		gene_2074	0	0
gene_2075	9.02879364911217	0.388610909525627		gene_2075	28.9445490466398	0.0731017213365073		gene_2075	25.5120144213192	-0.561584237370559		gene_2075	12.7822569440224	-1.39232144264252		gene_2075	36.8408783853622	1.58922348922069		gene_2075	20.4468538434715	-0.204052505380235		gene_2075	1.11086516754183	-0.83542783266066
gene_2076	9.86864156987943	0.189262413503656		gene_2076	8.31089161090459	0.366826231052447		gene_2076	4.85170601768149	-1.58165742721635		gene_2076	7.79070302826535	-0.457143851558633		gene_2076	7.57105934254535	0.401952373136504		gene_2076	9.91892796964625	0.262152027670298		gene_2076	0	0
gene_2077	10.1058818657007	1.33291068302592		gene_2077	15.4264373235839	-1.01458959362591		gene_2077	13.4907611681582	-1.93240468308908		gene_2077	10.2881771463083	0.664148654729205		gene_2077	22.8427759496545	0.436725180474491		gene_2077	10.0657191496805	-0.690583800402662		gene_2077	0.172900736244302	0.428465604762099
gene_2078	2.45090619042093	-0.89071296894009		gene_2078	4.54882818586101	0.558152888039657		gene_2078	1.03274199779965	-0.426229931344475		gene_2078	2.07539908134403	0.129315047577684		gene_2078	2.61247637578414	2.13023071594341		gene_2078	0.353452092130517	-0.278199583316914		gene_2078	0	0
gene_2079	8.84552929892189	0.423605793984553		gene_2079	27.1822195627306	-0.678356995393398		gene_2079	17.572626647792	0.387349760277449		gene_2079	13.4159567176127	-1.14106956298752		gene_2079	26.7378352237395	-0.371350509822364		gene_2079	15.3352628763567	0.0304680952174818		gene_2079	0.303695504032807	-0.684720916430889
gene_208	0.586259748501443	0.505520048889235		gene_208	0.709496727387045	-0.665022317985397		gene_208	0.130762565605545	-0.0234730453650785		gene_208	1.19133125013483	-1.75815924172642		gene_208	0.314385903816823	0.703784495173636		gene_208	1.81270320003395	-2.20958013008396		gene_208	0	0
gene_2080	19.3497179779967	-0.254320598804862		gene_2080	18.9607105008624	-0.0160352608236243		gene_2080	13.2305147804708	-0.745380084019391		gene_2080	13.6322425222981	-0.523130181422707		gene_2080	18.8939406190443	0.0289430744643766		gene_2080	11.8776781746451	0.491314748179623		gene_2080	0.931776331483281	-1.51780613599385
gene_2081	6.29095389677015	-0.0893165330227153		gene_2081	6.65151492536557	-0.909138470180526		gene_2081	9.5684275220893	1.20220592460285		gene_2081	6.74705361057032	-0.995169300049538		gene_2081	6.79185723299061	0.350992057538431		gene_2081	7.56050937167491	0.0820950831135788		gene_2081	1.06574222420752	-1.17532900521876
gene_2082	23.7359939609098	-0.0519731886742605		gene_2082	78.0622509795309	0.307851409472943		gene_2082	53.6709405957483	-0.142821550778048		gene_2082	40.3661265847087	-0.286985632997026		gene_2082	47.5618072373348	0.68408167642268		gene_2082	62.0079341537195	-0.55430048754		gene_2082	9.21891236110527	0.856736430903276
gene_2083	0.363719585647282	0.788634909561861		gene_2083	7.67576060413742	-0.0224842785862223		gene_2083	1.53619770787379	-1.00023996616079		gene_2083	9.34890190932402	-1.93221972779653		gene_2083	12.9625180721686	-1.00972990281493		gene_2083	2.43082714308748	0.249921919582293		gene_2083	0	0
gene_2084	3.79569113612769	0.742932430136335		gene_2084	2.92280530871111	-0.404431709439095		gene_2084	2.01499710712469	-0.884458160587638		gene_2084	2.30551286008367	0.124340520103561		gene_2084	2.72845682193356	1.65053566223377		gene_2084	17.0679960967469	-2.72726406091131		gene_2084	0	0
gene_2085	10.1549297151724	-1.24268794620065		gene_2085	13.7993859750259	-0.186376183347078		gene_2085	8.6501348828266	-1.19890254969274		gene_2085	8.39529905772307	-0.385456641505404		gene_2085	14.6096957375378	0.33420403150427		gene_2085	14.7347045330499	-0.692961840505705		gene_2085	0.0852071823934164	0.227019381253042
gene_2086	228.989857162363	-0.995032293318059		gene_2086	382.805290862802	-0.889407138642502		gene_2086	226.891750697172	-0.28030797062819		gene_2086	161.553577489588	-0.721024554538771		gene_2086	247.768349348367	-0.364502870508608		gene_2086	238.610728703488	0.326197715682986		gene_2086	27.8644369848481	0.126217310507655
gene_2087	15.672108223892	0.0537178364560369		gene_2087	15.5073004780846	-0.753130492613854		gene_2087	12.9996449593087	0.0444295538517544		gene_2087	8.3477474504331	-0.921035602298978		gene_2087	8.88368288462935	-0.617847616454964		gene_2087	10.3890548932134	-0.0635482698823636		gene_2087	0	0
gene_2088	2.75564973852289	0.023820416126975		gene_2088	5.50805678116572	0.132222980055379		gene_2088	3.52632614104314	-6.20547718959266e-05		gene_2088	3.59975377455714	-0.189974296290198		gene_2088	4.14932340072983	0.681286983411541		gene_2088	1.15145868440181	0.101711947128187		gene_2088	0.511585806845475	-0.662654488377595
gene_2089	9.69902118575473	-0.834399877901639		gene_2089	9.78402156007062	-0.388587139300031		gene_2089	4.63548246120946	-1.57391658141497		gene_2089	4.55517341157623	-1.44905962166047		gene_2089	8.28198861306451	-0.261593160502362		gene_2089	5.3012626973844	0.881652349215599		gene_2089	0.267931785448488	0.619050068707501
gene_209	16.5340518075636	-0.985960595982934		gene_209	42.584468649409	0.101000196483137		gene_209	12.1925407136267	-0.133033764206706		gene_209	16.7626557907054	-0.634567318748994		gene_209	20.5621272449443	0.25987327271914		gene_209	23.0034819471051	-0.722029768432051		gene_209	0.0852071823934164	0.227019381253042
gene_2090	9.51838905329119	1.02408501797109		gene_2090	14.9253260611934	1.01033200364673		gene_2090	11.2329394606309	-1.00911999694624		gene_2090	12.0920051088138	0.460650284446937		gene_2090	10.2689859169006	0.788487201607951		gene_2090	10.5434649559254	0.57999685533821		gene_2090	0.70890237373615	-0.309732695120907
gene_2091	7.83329369588669	1.35356091542484		gene_2091	17.372627144879	-0.505105666325967		gene_2091	11.5465495773701	-0.246716545795447		gene_2091	10.9286512163589	-0.764252366277727		gene_2091	12.9287550018969	1.43803675100582		gene_2091	9.43773772827317	0.132317738496113		gene_2091	0.303695504032807	-0.684720916430889
gene_2092	13.4235867718701	-0.225022779412888		gene_2092	26.8696331472542	0.505504382603646		gene_2092	6.87957040444642	-0.275661031348857		gene_2092	12.7764732248266	-0.577708365920843		gene_2092	10.5735155320469	1.03031818792164		gene_2092	12.7526426729055	-0.0483696027393978		gene_2092	0.303695504032807	-0.684720916430889
gene_2093	14.2606561825876	1.10646549314637		gene_2093	17.4469489675582	-0.00742215695017617		gene_2093	11.018318777257	1.19867250712492		gene_2093	8.89657776855344	-0.0429422118135435		gene_2093	13.4326524620058	-0.1379652159005		gene_2093	8.91303709291541	1.63111741915002		gene_2093	0.0852071823934164	0.227019381253042
gene_2094	6.32836406027311	-2.05759260206129		gene_2094	13.8813031459991	1.41591583008741		gene_2094	8.617787333937	-1.57932781354457		gene_2094	6.50989525556795	-0.153239918988379		gene_2094	6.7189327496679	0.559807188961472		gene_2094	11.3262828464726	0.353435938196085		gene_2094	0	0
gene_2095	8.28639514075856	0.525558185432584		gene_2095	27.2634284432174	0.330289678803433		gene_2095	12.3689496015921	-0.984361943627263		gene_2095	16.7841481128532	-0.023478625857982		gene_2095	14.7009680388857	1.34781346089802		gene_2095	16.2579805822144	1.28771380134772		gene_2095	0.551095348135057	-0.722908681792261
gene_2096	12.5629335651636	-0.0514998867849193		gene_2096	39.2461921087483	-0.529654449117761		gene_2096	15.8467516306129	-0.594287363455747		gene_2096	21.4663162871198	0.435798064213695		gene_2096	34.3635591200681	-0.612184374630729		gene_2096	24.2897191065376	0.273696722714321		gene_2096	3.34255036798325	-0.452127362442263
gene_2097	2.87166709809968	1.76648784775505		gene_2097	10.7635796766935	-0.0330965896807291		gene_2097	4.91858115661064	-0.551461860609633		gene_2097	6.17386530542742	-1.02746207397681		gene_2097	11.3897820917008	-0.548216443205067		gene_2097	14.2443172990971	-0.797527968095295		gene_2097	0	0
gene_2098	1.8244445914974	-0.0558544025959958		gene_2098	3.07710598697249	1.19812427971314		gene_2098	2.400586508136	-1.41923079389798		gene_2098	2.45250368774844	-0.192557511782758		gene_2098	2.10899853424191	-0.806031623455895		gene_2098	2.24639553193397	0.430245782684023		gene_2098	0	0
gene_2099	21.6613542276803	-0.500851027350089		gene_2099	34.3106231928574	0.119868289205468		gene_2099	23.5913965438979	-0.240915983510591		gene_2099	17.777247074459	0.0203246032878872		gene_2099	32.0760792568203	0.768727276538983		gene_2099	33.2873402916082	0.523397622404616		gene_2099	0	0
gene_21	3.88209393597417	0.565784923160199		gene_21	9.01226536548544	0.65522706660454		gene_21	5.5183279071879	0.772805700017074		gene_21	9.4524705442471	-2.00043644148733		gene_21	6.68999602437835	1.20499824839613		gene_21	6.11703901499256	1.09081449859885		gene_21	0	0
gene_210	10.8268155526262	0.271137917155137		gene_210	21.0508919644333	-0.76170608637953		gene_210	17.2166141727953	-0.242597999088472		gene_210	11.9628608450877	-0.553247601778037		gene_210	22.0859686878681	-0.449608939243442		gene_210	26.4193660671336	-0.537794514432622		gene_210	1.21301261863345	0.473927842143409
gene_2100	3.84490575853163	-0.207606954019422		gene_2100	13.796972600489	-0.0698160654941773		gene_2100	6.91048981777709	-0.560740546810055		gene_2100	15.3237975282285	0.495326072565937		gene_2100	10.4222058148733	0.0802315521433731		gene_2100	17.057043280147	0.351858355090709		gene_2100	0.133965892724244	0.342477130775086
gene_2101	14.6253766807775	0.31812519868316		gene_2101	24.8995371305894	0.490815617810023		gene_2101	13.6030314879654	-1.44241804232324		gene_2101	16.8001964491234	0.763080109347685		gene_2101	15.7518503088502	2.33642758927675		gene_2101	12.2661833917729	-0.514498321107792		gene_2101	0.263080661552657	0.609907470522819
gene_2102	5.61467066165579	0.158612928282231		gene_2102	6.91788057304808	-0.496879650322255		gene_2102	3.71474966079676	-0.342934126210746		gene_2102	4.72715558433054	-0.554371350236976		gene_2102	4.51384098229091	1.31300075041267		gene_2102	4.10485722091898	-0.99465695518001		gene_2102	0	0
gene_2103	13.2327339324647	-0.0370248327018468		gene_2103	31.1410541091825	0.985952872794672		gene_2103	11.0211316288089	0.437769595534481		gene_2103	14.4911348952485	0.938917538655512		gene_2103	15.5242634887941	1.05346231784634		gene_2103	11.1392640369266	0.560040400519813		gene_2103	1.11066198531401	1.6876537607874
gene_2104	6.94457353346081	0.81204501018155		gene_2104	14.9557533464095	0.510655405804122		gene_2104	12.3990175647792	-1.34519798237471		gene_2104	14.674327067778	0.576415473719161		gene_2104	17.4963516200623	1.085376207408		gene_2104	8.25662959502408	0.240498997534953		gene_2104	0	0
gene_2105	50.453706173106	0.409289521310992		gene_2105	80.817469517796	0.202345686320467		gene_2105	37.1046724748753	0.119813708098479		gene_2105	43.0380710559158	-0.291409023926989		gene_2105	66.0609005857158	0.961125532658081		gene_2105	40.4494405177237	0.732162097890277		gene_2105	3.37638863228947	1.05220329360289
gene_2106	2.53485292442156	-0.0841261702963407		gene_2106	1.92122767720767	1.1122825668418		gene_2106	4.09526689485605	0.0498655583921763		gene_2106	2.14227818034241	-0.891091071545097		gene_2106	4.00438362727103	-0.0069528565062178		gene_2106	4.468302383762	1.04320983854735		gene_2106	0	0
gene_2107	5.50258508707619	1.46910754454384		gene_2107	13.3633261478861	-1.72924052975535		gene_2107	9.77194544517403	-0.445470636016078		gene_2107	4.67613967770101	-1.22956796121145		gene_2107	2.71875301876706	1.09296421179826		gene_2107	8.76297546733645	-1.09269941581468		gene_2107	0.21917307511766	0.524410914394698
gene_2108	4.30370804873236	-0.167103935839016		gene_2108	4.26182957392252	-0.857571731132594		gene_2108	3.63618351063244	0.314356243541379		gene_2108	8.29561469435104	0.69796072698197		gene_2108	6.27248158615015	0.505656647713416		gene_2108	3.34625129441076	0.0649518305811546		gene_2108	0	0
gene_2109	22.1478006056336	0.372733934425596		gene_2109	41.5478322052662	-0.485544131954025		gene_2109	21.9764446356259	-0.340507774164689		gene_2109	22.6350431442157	-1.00094974700684		gene_2109	48.3815322385105	-1.14014678559694		gene_2109	20.6349187115824	0.657975277129079		gene_2109	0.55988336991635	0.515255584530864
gene_211	9.63869843416895	-0.10797857786182		gene_211	20.8408668777128	-0.373946196683354		gene_211	6.37352310464586	-1.00763557937522		gene_211	8.27501027323676	-1.29451026809423		gene_211	11.2734432992709	0.130381990341223		gene_211	15.9261187287166	0.996234198656024		gene_211	0	0
gene_2110	0	0		gene_2110	0	0		gene_2110	0	0		gene_2110	0	0		gene_2110	0	0		gene_2110	0	0		gene_2110	0	0
gene_2111	63.9599130314334	0.721241473579235		gene_2111	87.3317938950442	-0.0143545484364774		gene_2111	55.0362662109474	0.306708454024579		gene_2111	51.7898372690091	-0.965478167944442		gene_2111	64.9848850794935	0.365050849951517		gene_2111	49.2659269583148	0.0614490003212771		gene_2111	8.0162204749423	0.439455528388296
gene_2112	0.379386588583099	-0.814569435466024		gene_2112	0	0		gene_2112	0	0		gene_2112	0.223610260080487	-0.533284769210954		gene_2112	0	0		gene_2112	0	0		gene_2112	0	0
gene_2113	4.08242964556366	-0.0801692759788559		gene_2113	8.74665805528134	1.42520403349835		gene_2113	1.92147308175262	1.45725296590696		gene_2113	7.14216293566373	1.41974322500364		gene_2113	4.99797853013714	-0.128665538875651		gene_2113	6.52647334987669	0.0816550206681337		gene_2113	0	0
gene_2114	23.0166073493769	-1.29327065571027		gene_2114	25.0337893914651	-0.516479127029158		gene_2114	32.8630439710087	-1.08039162839031		gene_2114	17.1402616259911	-1.0866715709261		gene_2114	12.0316128573855	1.24216517648864		gene_2114	22.0963245940551	-0.98448532959992		gene_2114	0	0
gene_2115	22.6470818530571	0.692904831885973		gene_2115	24.7370536761272	-0.0215453555858102		gene_2115	21.6910988604916	-1.12860386570409		gene_2115	15.52428344656	-1.12841673886141		gene_2115	22.6474183165024	0.985415985181991		gene_2115	21.0609060889642	0.240547076300948		gene_2115	0	0
gene_2116	13.0705534050513	0.418934100371578		gene_2116	13.0026737982584	-0.250999031943078		gene_2116	6.31396357503185	-0.130708800920523		gene_2116	7.88274521011999	-1.05096862120152		gene_2116	5.76895924215135	0.134683143589215		gene_2116	13.7636846522281	1.36352425582573		gene_2116	0	0
gene_2117	13.7551215718631	0.521142098747907		gene_2117	24.4076962568748	-0.0156236576096865		gene_2117	19.3599528307921	0.579758723368713		gene_2117	15.1869144234672	0.370522859946488		gene_2117	16.6941651557804	1.75297330244701		gene_2117	15.4760311771265	0.553678674614807		gene_2117	0	0
gene_2118	0	0		gene_2118	0.105972795196004	-0.27732493129137		gene_2118	0	0		gene_2118	0.569118090251452	1.09642121583738		gene_2118	1.52394853479895	-1.00948129104095		gene_2118	0.334434234265833	0.738870253517272		gene_2118	0	0
gene_2119	3.47114588147943	0.0926261956063205		gene_2119	8.06181942635718	-2.7374883946771		gene_2119	1.8336447388159	0.235560572925467		gene_2119	1.40010304963816	0.743756159132223		gene_2119	7.09929861130522	3.33779223569601		gene_2119	13.2290052463287	-0.0367806888882777		gene_2119	0.133965892724244	0.342477130775086
gene_212	20.3192830289473	0.00467749362575415		gene_212	23.6753398739817	-0.453604756971655		gene_212	23.1494291500924	-1.3123482357834		gene_212	23.9351146893298	-0.877545702970272		gene_212	16.3793634338747	0.581303009228335		gene_212	19.9054403415111	0.837361538013951		gene_212	5.57756371162985	-0.42543475910185
gene_2120	13.0962040600005	-0.584244558460557		gene_2120	37.3598604801108	0.200185401905935		gene_2120	24.1164297444158	-0.654067786911568		gene_2120	18.66942411488	1.10120894210462		gene_2120	15.45964786432	2.14867627363537		gene_2120	22.4993642187375	-0.0230452158359928		gene_2120	4.80234767996563	-1.75234444120673
gene_2121	15.2345902334016	-0.356148746405697		gene_2121	24.5340474179374	-0.416787934990981		gene_2121	18.1958109428209	-0.744480944712962		gene_2121	11.7269668408698	-1.07440532917578		gene_2121	17.1201206693846	0.132943167308594		gene_2121	16.6085528314866	0.362117376374291		gene_2121	1.39234500328692	0.983079944274513
gene_2122	5.16199064504506	0.856459659479324		gene_2122	10.0223282758786	-0.90856744200981		gene_2122	8.69611536747831	0.369593004614141		gene_2122	9.21285648587666	-0.2054240586098		gene_2122	7.52434898665529	0.968351315077237		gene_2122	14.8761856814393	-1.17295479403455		gene_2122	0	0
gene_2123	13.7127801141145	0.406776536075387		gene_2123	21.2730757062003	-0.881435669300723		gene_2123	21.93291499393	-0.109334858254127		gene_2123	17.6318524989581	-1.38931127764165		gene_2123	23.4000408124231	0.910957312802985		gene_2123	22.8507927013508	0.357720587026616		gene_2123	0.445821712183493	-0.919640165643726
gene_2124	10.1632260424701	0.22283773307161		gene_2124	19.025763838881	0.782341966920838		gene_2124	12.6498178599133	-0.26809871611371		gene_2124	9.83095598587165	0.0428207391471419		gene_2124	10.4156652547493	0.82342074437063		gene_2124	18.8112092680282	0.562760282126652		gene_2124	0	0
gene_2126	13.8586095160592	-1.58292025763995		gene_2126	7.2503513250921	-0.851839093254803		gene_2126	20.7407094620576	-0.416770701296483		gene_2126	2.62933847914451	0.0927294936095469		gene_2126	8.21732680173251	-1.41621645862112		gene_2126	3.40662538823249	-0.0973374640511695		gene_2126	0	0
gene_2127	1.97734405687301	0.981718887437561		gene_2127	5.10433233129035	0.140599957720662		gene_2127	4.43534360583238	-1.86422946467941		gene_2127	2.61742549376204	-0.393247974178947		gene_2127	4.07148386207147	1.71889986964923		gene_2127	5.64398277306436	0.348231944581982		gene_2127	0	0
gene_2128	12.912320792766	0.479644125338201		gene_2128	18.7254220247123	0.105654641495806		gene_2128	11.6127779579884	0.51616732400199		gene_2128	8.84363312024692	-1.79055159127173		gene_2128	13.4655494952401	0.899698128610812		gene_2128	23.6264186683433	0.746422742614346		gene_2128	1.82217302419684	-2.21547547084729
gene_2129	4.9021698599287	1.35691319596741		gene_2129	5.41018641820812	-0.701263698196544		gene_2129	13.5715828563838	-0.915789657447324		gene_2129	4.88829445562115	-2.79987180641985		gene_2129	3.60750071571612	0.84891571316677		gene_2129	1.89474078627174	-0.624203606962309		gene_2129	0	0
gene_213	2.2648758167853	1.24927622049592		gene_213	5.80922485936258	-1.5363670303027		gene_213	1.86573289523485	-0.905817339221811		gene_213	2.23080930733621	-0.340111536239649		gene_213	7.22562552797094	-0.937659559773628		gene_213	5.3278623162874	0.679852242448107		gene_213	0	0
gene_2130	2.76043667388788	2.70506519913832		gene_2130	9.92646486107996	0.351960507384562		gene_2130	3.58023999511212	-0.0352220866763476		gene_2130	6.87276148266084	1.45498704646455		gene_2130	4.39043579805037	-0.21852106987375		gene_2130	1.44562353867249	0.403804877832211		gene_2130	0	0
gene_2131	27.7732704530641	1.45116795787154		gene_2131	33.7661980522436	0.00272727450921309		gene_2131	20.9626459350713	-0.404416779449171		gene_2131	25.2676410685604	0.264951236257079		gene_2131	24.1354861969098	1.00513770135856		gene_2131	20.299618139826	0.738031205883054		gene_2131	4.66487858013413	0.24939477934372
gene_2132	7.30542659535604	1.35138125592952		gene_2132	18.9670550704833	0.114900801265302		gene_2132	8.61729160317601	0.822381747021006		gene_2132	10.0128669009784	-0.774022515781174		gene_2132	12.6079535312336	-0.12472464779523		gene_2132	18.7799923765489	0.387132413267164		gene_2132	0	0
gene_2133	15.807790430681	-1.37126492482987		gene_2133	10.3712086050863	0.524223293038256		gene_2133	10.8724479806934	-0.200235330573403		gene_2133	5.99350740093401	0.833057537945399		gene_2133	12.1888676764781	0.996992187059505		gene_2133	12.0840519471536	-0.739034715045503		gene_2133	0	0
gene_2134	20.2304650190103	1.03870721084598		gene_2134	40.7880973445494	0.112413485252616		gene_2134	26.1124209775567	0.0253620179408637		gene_2134	24.4524053010424	0.0243895402845844		gene_2134	34.3204145021651	0.289517057496414		gene_2134	19.7371782743381	-0.236993899437335		gene_2134	0	0
gene_2135	1.48726505466018	-0.0355413816677782		gene_2135	2.41132355333542	-0.810047921256968		gene_2135	5.40124179767967	-1.12849896398066		gene_2135	2.27335225990903	0.588111090890053		gene_2135	3.70889599927356	0.384132801361835		gene_2135	4.05106258747357	1.05633866563058		gene_2135	0	0
gene_2136	3.80146258960289	0.0483444017068031		gene_2136	9.72830881635609	0.188568967965635		gene_2136	12.299780882686	-0.751595193270439		gene_2136	8.89193772506083	0.00574979048210479		gene_2136	7.39013541248096	0.62928523074323		gene_2136	3.41217351601966	-0.229113840553927		gene_2136	0	0
gene_2137	8.96891437888057	-0.52112538463068		gene_2137	14.5426405248688	-0.944703036592624		gene_2137	6.73848433566385	-0.5626838425353		gene_2137	11.3241061445473	0.740107279794507		gene_2137	15.3707973612441	-0.42491523007188		gene_2137	9.52854324435213	0.159157621922699		gene_2137	0	0
gene_2138	9.53647734670878	-0.791667180717221		gene_2138	15.0363068522387	1.24070216985096		gene_2138	5.73713647528113	-0.936634858413385		gene_2138	8.24965898483091	-0.905757449649457		gene_2138	9.28463906357338	1.12581510341038		gene_2138	9.5892274930308	0.797329003438121		gene_2138	0	0
gene_2139	18.2312099004609	0.269219616221836		gene_2139	35.0231006276033	0.227974355427448		gene_2139	23.5184796334116	-0.116787230168129		gene_2139	17.3162884484959	-0.356643810494572		gene_2139	25.635290701211	-0.0639403919600777		gene_2139	22.3486376185268	0.0506206080984124		gene_2139	0	0
gene_214	0.964843730450952	0.508200792257572		gene_214	2.3134202443167	0.523959286607819		gene_214	3.28678709433319	1.77623525214598		gene_214	0.873252344839281	-1.1197674551317		gene_214	1.54908686520962	0.871931815025537		gene_214	1.79962291355016	1.62827926643871		gene_214	0	0
gene_2140	52.4978464402023	0.0185081288019271		gene_2140	70.7332874051238	0.740561756680762		gene_2140	122.996647438396	-1.11094233955739		gene_2140	60.3187935082209	0.149533109361847		gene_2140	79.4986714495816	0.794910647254245		gene_2140	67.4886320902499	-0.76500865307032		gene_2140	49.3127598539522	-0.955573922431191
gene_2141	13.5658090078762	0.259059148160584		gene_2141	13.8668519325595	-0.788989054706752		gene_2141	7.59942576186463	-1.59561021959521		gene_2141	11.2546960123163	-0.588450336070998		gene_2141	18.0028013465123	-0.227276141121303		gene_2141	14.0563817247917	0.151740318536404		gene_2141	0	0
gene_2142	5.10060723312102	-1.20185658852622		gene_2142	8.85096359130615	-0.199309185057964		gene_2142	8.85931189240122	-1.28411026623808		gene_2142	8.0878884728152	-0.539073206182184		gene_2142	6.72376812479569	0.0862231142658631		gene_2142	9.91300083159114	0.0871916053385065		gene_2142	0	0
gene_2143	4.55272051314517	-0.273104218158185		gene_2143	9.23277698418831	0.624882358462195		gene_2143	9.08878786335907	0.184908914387739		gene_2143	0.769992957448706	-1.3448204967754		gene_2143	6.74580507461581	3.26688372041727		gene_2143	4.90621702503471	0.46950470174069		gene_2143	0	0
gene_2144	17.6694516102502	-0.142285473789677		gene_2144	30.601363459246	0.462087338287389		gene_2144	15.5260350595048	-0.11304647313005		gene_2144	19.3971907584852	-0.367025190946298		gene_2144	36.5218845291677	-0.725771391459763		gene_2144	24.926735341425	1.15168438961263		gene_2144	1.91040389357373	1.39026971377615
gene_2145	25.4248990751166	-0.0316218398974069		gene_2145	29.1403120641129	0.467957340213869		gene_2145	24.8851498213791	-1.23723682682186		gene_2145	23.8982954527571	-0.468341485233357		gene_2145	26.5568802614033	1.56310021632767		gene_2145	19.3636732611503	0.177074193263221		gene_2145	9.35098789248136	-0.257503188364932
gene_2146	13.4821138748069	0.506077826614434		gene_2146	22.7155552733766	-0.364696109182795		gene_2146	16.3108462941597	0.674922890568939		gene_2146	15.9451908952861	-1.46570971022168		gene_2146	18.5315022930582	0.472742067051824		gene_2146	18.5325210674046	-0.425544919789566		gene_2146	0	0
gene_2147	8.50107258009448	0.941602793173438		gene_2147	11.1656096979842	0.324714111461209		gene_2147	8.16572359718572	-0.16070489686908		gene_2147	5.60867280098032	-1.29943779767774		gene_2147	11.0532120378835	-0.364049484238726		gene_2147	7.63669195823688	0.648730548297248		gene_2147	0	0
gene_2148	2.3564579241928	1.67208491728879		gene_2148	7.71330225836344	-0.346833400618915		gene_2148	10.0515254806862	1.64855652010397		gene_2148	5.88395596120956	1.2580554955879		gene_2148	5.91153081913784	0.110979744924321		gene_2148	3.64643328249966	1.16508577207884		gene_2148	0	0
gene_2149	10.2821736110897	-0.132646027961957		gene_2149	18.5351014954856	0.400060975384136		gene_2149	9.43454116939975	0.796859461151555		gene_2149	13.8983105176585	0.217770463538691		gene_2149	10.68418172429	2.14052256375867		gene_2149	9.81189846480381	1.18469476342597		gene_2149	0	0
gene_215	4.08626234665139	-0.569149180121123		gene_215	5.33701700280229	0.124818066267544		gene_215	4.17204247130732	-0.266594683034129		gene_215	1.90446062957981	-0.53401748532167		gene_215	3.74741235618737	0.846227104888448		gene_215	3.7489882878931	0.0504160622026433		gene_215	0	0
gene_2150	4.80066351921939	-0.431032162628424		gene_2150	12.2695753831141	1.74498481591157		gene_2150	5.23584176025578	-0.15986952833278		gene_2150	3.28092001115031	-1.08445585225787		gene_2150	7.06935509077296	0.802653114674478		gene_2150	6.91141976592299	-0.128575706325609		gene_2150	0.0852071823934164	0.227019381253042
gene_2151	15.6882846544078	0.660057815031377		gene_2151	31.8876284826006	-0.0184063838523323		gene_2151	16.4584526865795	-0.331965056903276		gene_2151	17.5429962298202	-0.190274425244523		gene_2151	24.9098173794411	0.0841766768888495		gene_2151	20.740854749573	0.58375062246626		gene_2151	8.64881710288841	-1.02678165860042
gene_2152	6.89331781271948	-0.576566194778352		gene_2152	8.78847907053508	0.421439977037697		gene_2152	5.30899159866227	0.66426114265766		gene_2152	6.59537173899368	-1.07130726675252		gene_2152	8.5799297800521	0.832503692041773		gene_2152	5.18203914244843	-0.000266055694966261		gene_2152	0	0
gene_2153	36.5882242798592	-0.698404339923537		gene_2153	45.9737081819378	-0.572327147937531		gene_2153	21.050619077463	-0.130026655241469		gene_2153	21.863571797556	-0.83935021659424		gene_2153	50.6877642171927	-0.220685415216817		gene_2153	30.5090090869782	0.275165439773419		gene_2153	1.20576566208627	-0.933245419943083
gene_2154	93.3418593684588	-0.0684152245386714		gene_2154	146.339039485834	0.265134225651497		gene_2154	79.9201377207785	-0.00366534628007576		gene_2154	111.320570731143	0.131769139252198		gene_2154	162.325116779777	1.04517877596779		gene_2154	120.850682244777	0.44091597885839		gene_2154	21.263422796235	0.0596036548032021
gene_2155	0.52891005581694	0.2830885529945		gene_2155	6.81599550761798	0.187291711262728		gene_2155	4.57306489594655	-2.65162421659363		gene_2155	7.00922691372884	0.909123752539281		gene_2155	18.4301141664567	2.70657437210207		gene_2155	0.446861448653584	0.0331089685050742		gene_2155	0	0
gene_2156	0.99323138421438	-0.837061625361012		gene_2156	8.33329065817778	-0.159194927423447		gene_2156	3.91551288901667	-2.16467360582984		gene_2156	7.18757064003928	-1.36000143604508		gene_2156	7.79307636604621	-0.472292309128127		gene_2156	4.14342392999937	0.512129074801107		gene_2156	0	0
gene_2157	13.5739262259574	1.18418753565645		gene_2157	25.9371645465774	-0.60908637920708		gene_2157	24.558918850352	0.019536466327906		gene_2157	19.7103281078025	-0.817000275483744		gene_2157	29.9095618610282	1.21718415439936		gene_2157	26.4497672146128	0.478679040861159		gene_2157	2.03645339921086	-1.81249140537735
gene_2158	4.12952059652051	0.101036429152564		gene_2158	5.9761331050449	0.657013607915239		gene_2158	1.64087665969828	-0.603198883869101		gene_2158	3.47228877251601	-1.00564480906933		gene_2158	5.69351612463684	0.20497866256398		gene_2158	5.12412278294353	0.442530294568204		gene_2158	0.692598190459031	-0.920145331196737
gene_2159	5.92685606071176	1.27319840388159		gene_2159	9.76177639102144	-0.170634014638792		gene_2159	6.63919435949741	-0.678148567349372		gene_2159	6.47852841368848	0.0360046054287554		gene_2159	6.38998403941383	1.6284289649009		gene_2159	8.5754145843033	0.83921220497417		gene_2159	0	0
gene_216	7.17074119809846	-0.0756338682395269		gene_216	7.03511982954531	0.914619970284851		gene_216	16.4142245323901	1.29753018758124		gene_216	6.9725461622548	0.0773898881143022		gene_216	8.81939989347832	1.15047823586084		gene_216	10.526450510392	-0.283052964518247		gene_216	0	0
gene_2160	19.1198951235675	0.231763616924376		gene_2160	32.9962300392319	0.0743354099495629		gene_2160	15.3973657792786	-0.807006150172463		gene_2160	23.2413248184697	-0.728242185587351		gene_2160	27.4795837542423	0.204575516118371		gene_2160	22.8481353736151	0.197997914332131		gene_2160	0.255621547180249	0.595735747080933
gene_2161	4.30171331181743	1.33940912742057		gene_2161	15.0253087364233	0.838731950973893		gene_2161	5.12971610251517	-1.40585531017559		gene_2161	10.4091046780577	0.927935018044717		gene_2161	4.22110559052798	0.00922754294495882		gene_2161	12.9570637533304	-0.79382922854397		gene_2161	0	0
gene_2162	226.683718260139	-0.517888548295882		gene_2162	494.587469461573	-0.200192654917809		gene_2162	416.922253776343	-0.585640127609742		gene_2162	361.250960380171	-0.358745077314459		gene_2162	399.276850994023	0.0646972306976088		gene_2162	415.844174072406	-0.769044688191511		gene_2162	331.91088998385	-1.04198357330982
gene_2163	14.2584463195069	-0.0858995188872942		gene_2163	30.330115359728	-0.264826761667016		gene_2163	18.7950804634664	-1.19193998990414		gene_2163	13.7727250897985	-0.655268234931892		gene_2163	46.1874829002122	-1.73538630016464		gene_2163	18.165948648545	0.686297479924997		gene_2163	1.12272263761635	-0.573502810053435
gene_2164	6.81508488531229	-0.0125079014707847		gene_2164	6.64021897441819	-0.755555238047785		gene_2164	6.90999111596187	-1.41736447281026		gene_2164	2.25690058306038	-1.58023836386638		gene_2164	11.6424752628214	-1.89211731440741		gene_2164	4.48155988196832	0.397054435006002		gene_2164	0	0
gene_2165	17.1286302527156	0.449265080662182		gene_2165	27.5592919693496	1.18596011847587		gene_2165	17.5931012367478	0.548015692464347		gene_2165	16.9052166674336	0.411150304658625		gene_2165	23.5828312371374	0.0797119187370759		gene_2165	27.7371215958234	1.71635136274292		gene_2165	0	0
gene_2166	6.84483373863309	0.507804211078764		gene_2166	9.805320772974	-0.412370547649031		gene_2166	10.450390097329	-0.770315748322856		gene_2166	5.32502981111597	-0.281087487486817		gene_2166	6.92738216332818	1.35077570911078		gene_2166	7.51976081421232	-0.0698298306592576		gene_2166	4.30238279345993	-0.622485025675876
gene_2167	6.00956318030268	1.79259992553269		gene_2167	9.97246955127698	0.159794251142316		gene_2167	6.47694965879147	0.871154618366456		gene_2167	7.92621200220788	-1.22643489183959		gene_2167	15.2701452347035	-1.35397761766332		gene_2167	12.4056319536239	0.204331360560514		gene_2167	0.870471669618271	-0.53725724192696
gene_2168	8.02305771153253	0.196218246013382		gene_2168	17.8678284348403	0.156190962811197		gene_2168	13.4593815315548	-0.0617682748412144		gene_2168	7.76627802533415	-0.872041146331782		gene_2168	15.1559194805445	0.694453448887696		gene_2168	15.7645938044901	-0.829700962534755		gene_2168	0	0
gene_2169	1.62122014804323	0.438748490084998		gene_2169	6.06417573930358	-0.510381556479331		gene_2169	3.085944025325	-0.240842514543018		gene_2169	2.77422073261746	-0.621258465561496		gene_2169	2.24297917865196	0.386893600901382		gene_2169	3.47005438233355	-1.01976277524418		gene_2169	0	0
gene_217	0	0		gene_217	0	0		gene_217	0	0		gene_217	0	0		gene_217	0	0		gene_217	0	0		gene_217	0	0
gene_2170	4.76300454314704	1.21494543067728		gene_2170	8.77809127326732	0.252956394173085		gene_2170	6.65386623854514	-0.79623781010439		gene_2170	5.89017289296778	-0.187362336176067		gene_2170	6.70711041698412	0.350439559529152		gene_2170	10.6588154763393	2.05020910446278		gene_2170	0.598936648211384	1.13610821982157
[truncated: 7,330 more rows]

## Sheet: Table S4
Table S4. Top 10 expressed genes in Ophiostoma spp. strains in planta ( genes that were also hbighly expressed in water control were removed from the dataset)
[truncated: 49 more rows]

## Sheet: Table S5
Table S5. Ophiostoma novo-ulmi ssp. americana genes expressed in planta that had not been detected in previous laboratory studies, and their expression in various Ophiostoma species and lineages.
[truncated: 97 more rows]

[truncated: 1 more sheets: Table S6]
